# Supplementary material for: Characterization of the interactome profiling of Mycoplasma fermentans DnaK in cancer cells reveals interference with key cellular pathways
Source: Front Microbiol. 2022 Oct 28;13:1022704. doi: 10.3389/fmicb.2022.1022704 (PMC9651203; doi:10.3389/fmicb.2022.1022704)
Supplement: Supplementary file 1 [file Data_Sheet_1.ZIP]

Archive with 8 entries (8 files):
- Supplemental/FigS1.jpg
- Supplemental/FigS2.jpg
- Supplemental/FigS3.jpg
- Supplemental/Table S1.xlsx
- Supplemental/Table S2.pdf
- Supplemental/Table S3.pdf
- Supplemental/Table S4.xlsx
- Supplemental/Thumbs.db
