# Supplementary material for: Characterization of the interactome profiling of Mycoplasma fermentans DnaK in cancer cells reveals interference with key cellular pathways
Source: Front Microbiol. 2022 Oct 28;13:1022704. doi: 10.3389/fmicb.2022.1022704 (PMC9651203; doi:10.3389/fmicb.2022.1022704)
Supplement: Supplementary file 1 [file Data_Sheet_1.ZIP › Supplemental/Table S1.xlsx]

## Sheet: Annotation
Table S1: Metascape list of all gene identifiers, annotations, binary membership search and enrichment from the protein identified with LC-MS of DnaK-V5 immunoprecipitation in transfected AGS, H446, HCT116, PC3 and SH-SY5Y cancer cell lines.
Gene	original_id	AGS	H446	HCT116	PC3	SHSY5S	Gene Symbol	Description	Biological Process (GO)	Kinase Class (UniProt)	Protein Function (Protein Atlas)	Subcellular Location (Protein Atlas)	Canonical Pathways_x000D_	Hallmark Gene Sets_x000D_	Membership: cancer	Membership Terms: cancer	R-HSA-8953854 Metabolism of RNA	GO:0006402 mRNA catabolic process	GO:0006412 translation	GO:1903311 regulation of mRNA metabolic p	GO:0022618 ribonucleoprotein complex asse	GO:0006338 chromatin remodeling	GO:0071103 DNA conformation change	GO:0006281 DNA repair	CORUM:1332 Large Drosha complex	WP3888 VEGFA-VEGFR2 Signaling Pathway	GO:0006403 RNA localization	GO:0050684 regulation of mRNA processing	R-HSA-73894 DNA Repair	GO:0071824 protein-DNA complex subunit or	GO:0032200 telomere organization	R-HSA-1640170 Cell Cycle	GO:0072331 signal transduction by p53 cla	GO:0051052 regulation of DNA metabolic pr	R-HSA-8878171 Transcriptional regulation by	GO:0006302 double-strand break repair	TotalEvidenceCount
11091	WDR5	1	1	1	1	1	WDR5	WD repeat domain 5	GO:0051572 negative regulation of histone H3-K4 methylation;GO:0045722 positive regulation of gluconeogenesis;GO:0043981 histone H4-K5 acetylation		Predicted intracellular proteins	Nucleoplasm (Supported)	(M95)PID CIRCADIAN PATHWAY		0		0	0	0	0	0	1	0	0	0	0	0	0	0	0	1	0	0	0	1	0	5
10146	G3BP1	1	1	1	1	1	G3BP1	G3BP stress granule assembly factor 1	GO:0062029 positive regulation of stress granule assembly;GO:0062028 regulation of stress granule assembly;GO:0034063 stress granule assembly		Enzymes; Predicted intracellular proteins; ENZYME proteins:Hydrolases	Cytosol (Supported)		(M5901)HALLMARK G2M CHECKPOINT; (M5926)HALLMARK MYC TARGETS V1	0		0	0	0	0	1	0	1	0	0	0	0	0	0	0	0	0	0	0	0	0	5
10130	PDIA6	1	1	1	1	1	PDIA6	protein disulfide isomerase family A member 6	GO:0036498 IRE1-mediated unfolded protein response;GO:0030968 endoplasmic reticulum unfolded protein response;GO:0034620 cellular response to unfolded protein		ENZYME proteins:Isomerase; Enzymes; Predicted intracellular proteins	Cytosol;Endoplasmic reticulum (Supported)		(M5922)HALLMARK UNFOLDED PROTEIN RESPONSE	0		0	0	0	0	0	0	0	0	0	1	0	0	0	0	0	0	0	0	0	0	5
22827	PUF60	1	1	1	1	1	PUF60	poly(U) binding splicing factor 60	GO:0006376 mRNA splice site selection;GO:0000381 regulation of alternative mRNA splicing, via spliceosome;GO:0000380 alternative mRNA splicing, via spliceosome		Disease related genes; Predicted intracellular proteins	Nucleoplasm (Enhanced)			0		1	0	0	1	1	0	0	0	0	0	0	1	0	0	0	0	0	0	0	0	5
9782	MATR3	1	1	1	1	1	MATR3	matrin 3	GO:0003170 heart valve development;GO:0003281 ventricular septum development;GO:0003279 cardiac septum development		Disease related genes; Predicted intracellular proteins	Nucleoplasm (Approved)			0		0	0	1	0	0	0	0	0	0	0	0	0	0	0	0	0	0	0	0	0	5
10856	RUVBL2	1	1	1	1	1	RUVBL2	RuvB like AAA ATPase 2	GO:0071898 regulation of estrogen receptor binding;GO:0071899 negative regulation of estrogen receptor binding;GO:0071733 transcriptional activation by promoter-enhancer looping		Enzymes; Predicted intracellular proteins; ENZYME proteins:Hydrolases	Cytosol;Nucleoplasm (Supported); Additional: Centrosome	(M139)PID MYC PATHWAY; (M71)PID ILK PATHWAY; (M166)PID ATF2 PATHWAY	(M5926)HALLMARK MYC TARGETS V1	0		0	1	0	0	1	1	1	1	0	0	1	0	1	1	0	1	0	0	0	1	5
1655	DDX5	1	1	1	1	1	DDX5	DEAD-box helicase 5	GO:1903800 positive regulation of production of miRNAs involved in gene silencing by miRNA;GO:0009299 mRNA transcription;GO:0043517 positive regulation of DNA damage response, signal transduction by p53 class mediator		ENZYME proteins:Hydrolases; Cancer-related genes:Mutational cancer driver genes; Cancer-related genes:Mutated cancer genes; Enzymes; Predicted intracellular proteins	Nucleoli;Nucleoplasm (Supported)	(M145)PID P53 DOWNSTREAM PATHWAY		0		1	1	0	1	0	0	0	0	1	0	0	1	0	0	0	0	1	0	1	0	5
125950	RAVER1	1	1	1	1	1	RAVER1	ribonucleoprotein, PTB binding 1	GO:0000377 RNA splicing, via transesterification reactions with bulged adenosine as nucleophile;GO:0000398 mRNA splicing, via spliceosome;GO:0000375 RNA splicing, via transesterification reactions		Predicted intracellular proteins	Nucleoplasm (Supported)			0		1	0	0	0	0	0	0	0	0	0	0	0	0	0	0	0	0	0	0	0	5
3980	LIG3	1	1	1	1	1	LIG3	DNA ligase 3	GO:0090298 negative regulation of mitochondrial DNA replication;GO:1901859 negative regulation of mitochondrial DNA metabolic process;GO:0006288 base-excision repair, DNA ligation		ENZYME proteins:Ligase; Enzymes; Predicted intracellular proteins	Nucleoplasm (Supported)		(M5901)HALLMARK G2M CHECKPOINT	1	GO:0097681,GO:0097681,GO:0097681,GO:0097681,GO:0097681,GO:0097681,GO:0097681,GO:0097681,GO:0097681	0	0	0	0	0	0	0	1	0	0	0	0	1	0	0	0	1	1	0	1	5
5591	PRKDC	1	1	1	1	1	PRKDC	protein kinase, DNA-activated, catalytic subunit	GO:2001229 negative regulation of response to gamma radiation;GO:2001228 regulation of response to gamma radiation;GO:1905219 regulation of platelet formation	Atypical: PI3/PI4-kinase family	Disease related genes; ENZYME proteins:Transferases; Enzymes; Kinases:Atypical kinases; Cancer-related genes:Candidate cancer biomarkers; Potential drug targets; Predicted intracellular proteins	Nucleoplasm (Enhanced)	(M42)PID DNA PK PATHWAY; (M258)PID BARD1 PATHWAY; (M249)PID PI3KCI AKT PATHWAY	(M5925)HALLMARK E2F TARGETS	1	GO:0097681,GO:0097681,GO:0097681,GO:0097681,GO:0097681,GO:0097681,GO:0097681,GO:0097681,GO:0097681,GO:0097681	0	1	1	0	1	0	0	1	0	0	0	0	1	0	1	0	0	1	1	1	5
7919	DDX39B	1	1	1	1	1	DDX39B	DExD-box helicase 39B	GO:2000002 negative regulation of DNA damage checkpoint;GO:1901977 negative regulation of cell cycle checkpoint;GO:0010501 RNA secondary structure unwinding		Transporters:Primary Active Transporters; Enzymes; Predicted intracellular proteins; ENZYME proteins:Hydrolases	Nuclear speckles (Enhanced)			0		1	0	1	0	1	0	0	0	0	0	1	0	0	0	0	0	0	1	0	0	5
1660	DHX9	1	1	1	1	1	DHX9	DExH-box helicase 9	GO:0039695 DNA-templated viral transcription;GO:1904971 regulation of viral translation;GO:1904973 positive regulation of viral translation		Cancer-related genes:Mutational cancer driver genes; Enzymes; Predicted intracellular proteins; ENZYME proteins:Hydrolases	Nucleoplasm (Supported); Additional: Nucleoli			0		1	1	1	1	1	0	1	1	1	0	1	1	1	0	0	0	1	1	0	0	5
7112	TMPO	1	1	1	1	1	TMPO	thymopoietin	GO:0006355 regulation of transcription, DNA-templated;GO:1903506 regulation of nucleic acid-templated transcription;GO:2001141 regulation of RNA biosynthetic process		Predicted intracellular proteins	Nuclear membrane (Enhanced)		(M5901)HALLMARK G2M CHECKPOINT; (M5925)HALLMARK E2F TARGETS	0		0	0	0	0	0	0	0	0	0	0	0	0	0	0	0	1	0	0	0	0	5
4691	NCL	1	1	1	1	1	NCL	nucleolin	GO:1901838 positive regulation of transcription of nucleolar large rRNA by RNA polymerase I;GO:1901836 regulation of transcription of nucleolar large rRNA by RNA polymerase I;GO:0042790 nucleolar large rRNA transcription by RNA polymerase I		Predicted intracellular proteins	Nucleoli;Nucleoli rim;Nucleoplasm (Enhanced); Additional: Mitotic chromosome	(M14)PID AURORA B PATHWAY; (M174)PID UPA UPAR PATHWAY; (M105)PID TELOMERASE PATHWAY	(M5901)HALLMARK G2M CHECKPOINT	0		1	1	1	1	0	0	0	0	1	1	0	1	0	0	0	0	0	0	0	0	5
23451	SF3B1	1	1	1	1	1	SF3B1	splicing factor 3b subunit 1	GO:0045815 positive regulation of gene expression, epigenetic;GO:0000245 spliceosomal complex assembly;GO:0022618 ribonucleoprotein complex assembly		Cancer-related genes:Mutational cancer driver genes; Cancer-related genes:Mutated cancer genes; Predicted intracellular proteins	Nuclear speckles (Enhanced)			0		1	0	0	0	1	0	0	0	0	0	0	0	0	0	0	0	0	0	1	0	5
9919	SEC16A	1	1	1	1	1	SEC16A	SEC16 homolog A, endoplasmic reticulum export factor	GO:0043000 Golgi to plasma membrane CFTR protein transport;GO:0070973 protein localization to endoplasmic reticulum exit site;GO:0070863 positive regulation of protein exit from endoplasmic reticulum		Predicted intracellular proteins	Golgi apparatus (Supported); Additional: Endoplasmic reticulum			0		0	1	0	0	0	0	0	0	0	0	0	0	0	0	0	0	0	0	0	0	5
7520	XRCC5	1	1	1	1	1	XRCC5	X-ray repair cross complementing 5	GO:0034462 small-subunit processome assembly;GO:1904430 negative regulation of t-circle formation;GO:0071475 cellular hyperosmotic salinity response		Predicted intracellular proteins; Cancer-related genes:Candidate cancer biomarkers	Nucleoplasm (Enhanced)	(M42)PID DNA PK PATHWAY; (M258)PID BARD1 PATHWAY; (M58)PID AR PATHWAY	(M5908)HALLMARK ANDROGEN RESPONSE	0		0	1	0	0	1	0	1	1	0	0	0	0	1	0	1	0	0	1	0	1	5
3191	HNRNPL	1	1	1	1	1	HNRNPL	heterogeneous nuclear ribonucleoprotein L	GO:0000381 regulation of alternative mRNA splicing, via spliceosome;GO:0000380 alternative mRNA splicing, via spliceosome;GO:0048024 regulation of mRNA splicing, via spliceosome		Predicted intracellular proteins	Nucleoplasm (Enhanced)			0		1	0	1	1	0	0	0	0	0	0	0	1	0	0	0	0	0	0	0	0	5
1457	CSNK2A1	1	1	1	1	1	CSNK2A1	casein kinase 2 alpha 1	GO:0006656 phosphatidylcholine biosynthetic process;GO:2000059 negative regulation of ubiquitin-dependent protein catabolic process;GO:0061077 chaperone-mediated protein folding	Other	Kinases; Disease related genes; ENZYME proteins:Transferases; Enzymes; Potential drug targets; Predicted intracellular proteins	Nucleoplasm (Supported)	(M42)PID DNA PK PATHWAY; (M26)PID NFKAPPAB ATYPICAL PATHWAY; (M206)PID PDGFRA PATHWAY		0		0	1	0	1	0	1	0	0	0	0	0	0	1	0	0	1	1	0	1	0	5
1994	ELAVL1	1	1	1	1	1	ELAVL1	ELAV like RNA binding protein 1	GO:0060965 negative regulation of gene silencing by miRNA;GO:0060149 negative regulation of posttranscriptional gene silencing;GO:0060967 negative regulation of gene silencing by RNA		Predicted intracellular proteins	Nucleoplasm (Supported); Additional: Cytosol;Nucleoli			0		1	1	1	1	0	0	0	0	0	0	1	0	0	0	0	0	0	0	0	0	5
6218	RPS17	1	1	1	1	1	RPS17	ribosomal protein S17	GO:0042274 ribosomal small subunit biogenesis;GO:0006614 SRP-dependent cotranslational protein targeting to membrane;GO:0006613 cotranslational protein targeting to membrane		Disease related genes; Ribosomal proteins; Predicted intracellular proteins	Cytosol;Endoplasmic reticulum (Approved); Additional: Nucleoli			0		1	1	1	0	1	0	0	0	0	0	0	0	0	0	0	0	0	0	0	0	5
10212	DDX39A	1	1	1	1	1	DDX39A	DExD-box helicase 39A	GO:0031124 mRNA 3'-end processing;GO:0006406 mRNA export from nucleus;GO:0071427 mRNA-containing ribonucleoprotein complex export from nucleus		Enzymes; Predicted intracellular proteins; ENZYME proteins:Hydrolases	Nuclear speckles (Approved)		(M5901)HALLMARK G2M CHECKPOINT; (M5924)HALLMARK MTORC1 SIGNALING; (M5925)HALLMARK E2F TARGETS	0		1	0	0	0	0	0	0	0	0	0	1	0	0	0	0	0	0	0	0	0	5
6191	RPS4X	1	1	1	1	1	RPS4X	ribosomal protein S4 X-linked	GO:0006614 SRP-dependent cotranslational protein targeting to membrane;GO:0006613 cotranslational protein targeting to membrane;GO:0045047 protein targeting to ER		Ribosomal proteins; Predicted intracellular proteins		(M16801)SIG REGULATION OF THE ACTIN CYTOSKELETON BY RHO GTPASES; (M5193)SIG CHEMOTAXIS		0		1	1	1	0	0	0	0	0	0	0	0	0	0	0	0	0	0	0	0	0	5
1499	CTNNB1	1	1	1	1	1	CTNNB1	catenin beta 1	GO:0061324 canonical Wnt signaling pathway involved in positive regulation of cardiac outflow tract cell proliferation;GO:1901963 regulation of cell proliferation involved in outflow tract morphogenesis;GO:0044334 canonical Wnt signaling pathway involved in positive regulation of epithelial to mesenchymal transition		Cancer-related genes:Mutational cancer driver genes; Disease related genes; Cancer-related genes:Mutated cancer genes; Cancer-related genes:Candidate cancer biomarkers; Predicted intracellular proteins	Plasma membrane (Enhanced)	(M31)PID BETA CATENIN DEG PATHWAY; (M90)PID WNT CANONICAL PATHWAY; (M184)PID ECADHERIN KERATINOCYTE PATHWAY	(M5895)HALLMARK WNT BETA CATENIN SIGNALING; (M5896)HALLMARK TGF BETA SIGNALING; (M5892)HALLMARK CHOLESTEROL HOMEOSTASIS	1	R-HSA-4791275,R-HSA-4791275,R-HSA-4791275,R-HSA-4791275,R-HSA-4791275,R-HSA-4791275,R-HSA-4791275,R-HSA-4791275,R-HSA-4791275,R-HSA-4791275,R-HSA-4791275,R-HSA-4791275,R-HSA-4791275,R-HSA-4791275,R-HSA-4791275,R-HSA-4791275,R-HSA-4791275,R-HSA-4791275,R-HSA-4791275,R-HSA-4791275,R-HSA-4791275,R-HSA-4791275,R-HSA-4791275,R-HSA-4791275	0	0	0	0	0	1	0	0	0	1	0	0	1	0	0	0	0	0	0	0	5
23215	PRRC2C	1	1	1	1	1	PRRC2C	proline rich coiled-coil 2C	GO:0034063 stress granule assembly;GO:0002244 hematopoietic progenitor cell differentiation;GO:0022618 ribonucleoprotein complex assembly		Predicted intracellular proteins	Cytosol (Enhanced)			0		0	0	0	0	1	0	0	0	0	1	0	0	0	0	0	0	0	0	0	0	5
84271	POLDIP3	1	1	1	1	1	POLDIP3	DNA polymerase delta interacting protein 3	GO:0016973 poly(A)+ mRNA export from nucleus;GO:0031124 mRNA 3'-end processing;GO:0006406 mRNA export from nucleus		Predicted intracellular proteins	Nuclear speckles (Enhanced); Additional: Cytoplasmic bodies	(M121)PID MTOR 4PATHWAY		0		1	0	1	0	0	0	0	0	0	0	1	0	0	0	0	0	0	0	0	0	5
1665	DHX15	1	1	1	1	1	DHX15	DEAH-box helicase 15	GO:0043279 response to alkaloid;GO:0000377 RNA splicing, via transesterification reactions with bulged adenosine as nucleophile;GO:0000398 mRNA splicing, via spliceosome		Enzymes; Predicted intracellular proteins; ENZYME proteins:Hydrolases	Nuclear speckles (Enhanced)		(M5926)HALLMARK MYC TARGETS V1	0		1	0	0	0	0	0	0	0	1	0	0	0	0	0	0	0	0	0	0	0	5
9967	THRAP3	1	1	1	1	1	THRAP3	thyroid hormone receptor associated protein 3	GO:0042753 positive regulation of circadian rhythm;GO:0048026 positive regulation of mRNA splicing, via spliceosome;GO:0050685 positive regulation of mRNA processing		Predicted intracellular proteins	Nuclear speckles (Enhanced)			0		1	1	0	1	0	0	0	0	0	0	0	1	0	0	0	0	0	0	0	0	5
8615	USO1	1	1	1	1	1	USO1	USO1 vesicle transport factor	GO:0048211 Golgi vesicle docking;GO:0048280 vesicle fusion with Golgi apparatus;GO:0032252 secretory granule localization		Predicted intracellular proteins	Golgi apparatus (Supported); Additional: Nucleoli fibrillar center	(M243)PID ARF 3PATHWAY	(M5910)HALLMARK PROTEIN SECRETION; (M5924)HALLMARK MTORC1 SIGNALING	0		0	0	0	0	0	0	0	0	0	0	0	0	0	0	0	1	0	0	0	0	5
6426	SRSF1	1	1	1	1	1	SRSF1	serine and arginine rich splicing factor 1	GO:0000395 mRNA 5'-splice site recognition;GO:0045292 mRNA cis splicing, via spliceosome;GO:0006376 mRNA splice site selection		Predicted intracellular proteins	Nucleoplasm (Supported)		(M5901)HALLMARK G2M CHECKPOINT; (M5925)HALLMARK E2F TARGETS; (M5926)HALLMARK MYC TARGETS V1	0		1	0	0	0	1	0	0	0	0	0	1	1	0	0	0	0	0	0	0	0	5
55832	CAND1	1	1	1	1	1	CAND1	cullin associated and neddylation dissociated 1	GO:0010265 SCF complex assembly;GO:0045899 positive regulation of RNA polymerase II transcriptional preinitiation complex assembly;GO:0045898 regulation of RNA polymerase II transcriptional preinitiation complex assembly		Predicted intracellular proteins	Cytosol;Golgi apparatus;Nucleoplasm (Enhanced)			0		0	0	0	0	0	0	0	0	0	0	0	0	0	1	0	0	0	0	0	0	5
3295	HSD17B4	1	1	1	1	1	HSD17B4	hydroxysteroid 17-beta dehydrogenase 4	GO:0036111 very long-chain fatty-acyl-CoA metabolic process;GO:0036112 medium-chain fatty-acyl-CoA metabolic process;GO:0060009 Sertoli cell development		ENZYME proteins:Oxidoreductases; Disease related genes; Enzymes; ENZYME proteins:Lyases; Potential drug targets; Predicted intracellular proteins	Peroxisomes (Enhanced)		(M5949)HALLMARK PEROXISOME; (M5948)HALLMARK BILE ACID METABOLISM; (M5935)HALLMARK FATTY ACID METABOLISM	0		0	1	0	0	0	0	0	0	0	0	0	0	0	0	0	0	0	0	0	0	5
3183	HNRNPC	1	1	1	1	1	HNRNPC	heterogeneous nuclear ribonucleoprotein C	GO:0032211 negative regulation of telomere maintenance via telomerase;GO:0070935 3'-UTR-mediated mRNA stabilization;GO:1904357 negative regulation of telomere maintenance via telomere lengthening		Predicted intracellular proteins	Nucleoplasm (Enhanced)	(M105)PID TELOMERASE PATHWAY	(M5926)HALLMARK MYC TARGETS V1	0		1	1	0	1	0	1	0	0	0	0	0	0	0	0	1	0	0	1	1	0	5
6780	STAU1	1	1	1	1	1	STAU1	staufen double-stranded RNA binding protein 1	GO:0046726 positive regulation by virus of viral protein levels in host cell;GO:0046719 regulation by virus of viral protein levels in host cell;GO:0099010 modification of postsynaptic structure		Predicted intracellular proteins	Cytosol (Enhanced)		(M5893)HALLMARK MITOTIC SPINDLE	0		0	0	0	0	0	0	0	0	0	0	0	0	0	0	0	0	0	0	0	0	5
7515	XRCC1	1	1	1	1	1	XRCC1	X-ray repair cross complementing 1	GO:1904877 positive regulation of DNA ligase activity;GO:1903518 positive regulation of single strand break repair;GO:1904875 regulation of DNA ligase activity		Predicted intracellular proteins; Disease related genes; Cancer-related genes:Candidate cancer biomarkers	Nucleoplasm (Enhanced)	(M176)PID FOXM1 PATHWAY; (M40)PID E2F PATHWAY		0		0	0	0	0	0	0	0	1	0	0	0	0	1	0	1	0	0	1	0	1	5
22907	DHX30	1	1	1	1	1	DHX30	DExH-box helicase 30	GO:1902775 mitochondrial large ribosomal subunit assembly;GO:0061668 mitochondrial ribosome assembly;GO:0000027 ribosomal large subunit assembly		Enzymes; Predicted intracellular proteins; ENZYME proteins:Hydrolases	Mitochondria (Supported); Additional: Cytosol			0		0	1	0	0	1	0	0	0	0	0	0	0	0	0	0	0	0	0	0	0	5
6189	RPS3A	1	1	1	1	1	RPS3A	ribosomal protein S3A	GO:0006614 SRP-dependent cotranslational protein targeting to membrane;GO:0006613 cotranslational protein targeting to membrane;GO:0045047 protein targeting to ER		Ribosomal proteins; Predicted intracellular proteins	Cytosol;Endoplasmic reticulum;Nucleoli (Enhanced)		(M5950)HALLMARK ALLOGRAFT REJECTION	0		1	1	1	0	0	0	0	0	0	0	0	0	0	0	0	0	0	0	0	0	5
6117	RPA1	1	1	1	1	1	RPA1	replication protein A1	GO:0006268 DNA unwinding involved in DNA replication;GO:0006293 nucleotide-excision repair, preincision complex stabilization;GO:0006295 nucleotide-excision repair, DNA incision, 3'-to lesion		Predicted intracellular proteins	Nucleoplasm (Enhanced)	(M46)PID ATR PATHWAY; (M1)PID FANCONI PATHWAY	(M5924)HALLMARK MTORC1 SIGNALING; (M5925)HALLMARK E2F TARGETS	0		0	1	0	0	0	0	1	1	0	0	0	0	1	1	1	1	1	1	1	1	5
23450	SF3B3	1	1	1	1	1	SF3B3	splicing factor 3b subunit 3	GO:0042177 negative regulation of protein catabolic process;GO:0009895 negative regulation of catabolic process;GO:0000377 RNA splicing, via transesterification reactions with bulged adenosine as nucleophile		Predicted intracellular proteins	Nucleoli;Nucleoli rim;Nucleoplasm (Supported)		(M5926)HALLMARK MYC TARGETS V1	0		1	0	0	1	0	1	0	0	0	0	0	0	0	0	0	0	0	0	0	0	5
6129	RPL7	1	1	1	1	1	RPL7	ribosomal protein L7	GO:0000463 maturation of LSU-rRNA from tricistronic rRNA transcript (SSU-rRNA, 5.8S rRNA, LSU-rRNA);GO:0000470 maturation of LSU-rRNA;GO:0042273 ribosomal large subunit biogenesis		Ribosomal proteins; Predicted intracellular proteins	Cytosol;Endoplasmic reticulum (Approved); Additional: Nucleoli			0		1	1	1	0	1	0	0	0	0	1	0	0	0	0	0	0	0	0	0	0	5
26986	PABPC1	1	1	1	1	1	PABPC1	poly(A) binding protein cytoplasmic 1	GO:2000622 regulation of nuclear-transcribed mRNA catabolic process, nonsense-mediated decay;GO:2000623 negative regulation of nuclear-transcribed mRNA catabolic process, nonsense-mediated decay;GO:0060213 positive regulation of nuclear-transcribed mRNA poly(A) tail shortening		Cancer-related genes:Mutational cancer driver genes; Predicted intracellular proteins	Cytosol (Supported)		(M5949)HALLMARK PEROXISOME; (M5926)HALLMARK MYC TARGETS V1	0		1	1	1	1	0	0	0	0	0	1	1	0	0	0	0	0	0	0	0	0	5
23060	ZNF609	1	1	1	1	1	ZNF609	zinc finger protein 609	GO:2001224 positive regulation of neuron migration;GO:2000291 regulation of myoblast proliferation;GO:0051450 myoblast proliferation		Predicted intracellular proteins	Nucleoplasm (Enhanced); Additional: Cytosol			0		0	0	0	0	0	0	0	0	0	0	0	0	0	0	0	0	0	0	0	0	5
3192	HNRNPU	1	1	1	1	1	HNRNPU	heterogeneous nuclear ribonucleoprotein U	GO:1902889 protein localization to spindle microtubule;GO:1990280 RNA localization to chromatin;GO:0098961 dendritic transport of ribonucleoprotein complex		Disease related genes; Predicted intracellular proteins	Nucleoplasm (Enhanced)		(M5941)HALLMARK UV RESPONSE UP; (M5901)HALLMARK G2M CHECKPOINT; (M5926)HALLMARK MYC TARGETS V1	0		1	1	0	1	0	0	0	0	1	0	1	1	0	0	1	0	0	1	0	0	5
142	PARP1	1	1	1	1	1	PARP1	poly(ADP-ribose) polymerase 1	GO:0018424 peptidyl-glutamic acid poly-ADP-ribosylation;GO:1903518 positive regulation of single strand break repair;GO:1904762 positive regulation of myofibroblast differentiation		ENZYME proteins:Transferases; Enzymes; FDA approved drug targets:Small molecule drugs; Cancer-related genes:Candidate cancer biomarkers; Predicted intracellular proteins	Nucleoplasm (Enhanced); Additional: Nucleoli	(M7997)SA CASPASE CASCADE; (M7871)ST GRANULE CELL SURVIVAL PATHWAY; (M71)PID ILK PATHWAY		0		0	1	0	0	0	0	1	1	0	0	0	0	1	1	1	0	0	1	1	1	5
2547	XRCC6	1	1	1	1	1	XRCC6	X-ray repair cross complementing 6	GO:0097680 double-strand break repair via classical nonhomologous end joining;GO:0071475 cellular hyperosmotic salinity response;GO:0075713 establishment of integrated proviral latency		Predicted intracellular proteins; Cancer-related genes:Candidate cancer biomarkers	Nucleoplasm (Enhanced)	(M42)PID DNA PK PATHWAY; (M32)PID HDAC CLASSIII PATHWAY; (M258)PID BARD1 PATHWAY	(M5908)HALLMARK ANDROGEN RESPONSE; (M5925)HALLMARK E2F TARGETS; (M5926)HALLMARK MYC TARGETS V1	0		0	0	0	0	0	0	1	1	0	0	0	0	1	0	1	0	0	1	1	1	5
10992	SF3B2	1	1	1	1	1	SF3B2	splicing factor 3b subunit 2	GO:0000377 RNA splicing, via transesterification reactions with bulged adenosine as nucleophile;GO:0000398 mRNA splicing, via spliceosome;GO:0000375 RNA splicing, via transesterification reactions		Predicted intracellular proteins	Nuclear speckles (Enhanced)			0		1	0	0	0	0	0	0	0	0	0	0	0	0	0	0	0	0	0	0	0	5
220988	HNRNPA3	1	1	1	1	1	HNRNPA3	heterogeneous nuclear ribonucleoprotein A3	GO:0000377 RNA splicing, via transesterification reactions with bulged adenosine as nucleophile;GO:0000398 mRNA splicing, via spliceosome;GO:0000375 RNA splicing, via transesterification reactions		Predicted intracellular proteins	Nucleoplasm (Enhanced)		(M5926)HALLMARK MYC TARGETS V1	0		1	0	0	0	0	0	0	0	0	0	0	0	0	0	0	0	0	0	0	0	5
5976	UPF1	1	1	1	1	1	UPF1	UPF1 RNA helicase and ATPase	GO:0000294 nuclear-transcribed mRNA catabolic process, endonucleolytic cleavage-dependent decay;GO:0006449 regulation of translational termination;GO:0071044 histone mRNA catabolic process		Predicted intracellular proteins	Nucleoplasm (Supported)		(M5901)HALLMARK G2M CHECKPOINT	0		1	1	1	1	0	0	0	1	0	0	1	0	1	0	1	0	1	1	0	1	5
3609	ILF3	1	1	1	1	1	ILF3	interleukin enhancer binding factor 3	GO:0045071 negative regulation of viral genome replication;GO:1903901 negative regulation of viral life cycle;GO:0045069 regulation of viral genome replication		Predicted intracellular proteins; Cancer-related genes:Candidate cancer biomarkers	Mitochondria;Nucleoli;Nucleoplasm (Enhanced)		(M5901)HALLMARK G2M CHECKPOINT; (M5925)HALLMARK E2F TARGETS	0		0	1	1	0	0	0	0	0	1	0	0	0	0	0	0	0	0	0	0	0	5
5725	PTBP1	0	1	1	1	1	PTBP1	polypyrimidine tract binding protein 1	GO:0075522 IRES-dependent viral translational initiation;GO:0070886 positive regulation of calcineurin-NFAT signaling cascade;GO:0106058 positive regulation of calcineurin-mediated signaling		Predicted intracellular proteins	Nucleoplasm (Supported)			0		1	1	1	1	0	0	0	0	0	0	0	1	0	0	0	0	0	0	0	0	4
8761	PABPC4	1	1	1	0	1	PABPC4	poly(A) binding protein cytoplasmic 4	GO:0061515 myeloid cell development;GO:0043488 regulation of mRNA stability;GO:0043487 regulation of RNA stability		Predicted intracellular proteins	Cytosol (Enhanced)		(M5926)HALLMARK MYC TARGETS V1	0		0	1	1	1	0	0	0	0	0	0	0	0	0	0	0	0	0	0	1	0	4
1981	EIF4G1	1	1	1	1	0	EIF4G1	eukaryotic translation initiation factor 4 gamma 1	GO:1905535 regulation of eukaryotic translation initiation factor 4F complex assembly;GO:1905537 positive regulation of eukaryotic translation initiation factor 4F complex assembly;GO:1905610 regulation of mRNA cap binding		Predicted intracellular proteins; Disease related genes; Cancer-related genes:Candidate cancer biomarkers	Cytosol (Enhanced)	(M66)PID MYC ACTIV PATHWAY	(M5922)HALLMARK UNFOLDED PROTEIN RESPONSE	0		1	1	1	1	0	0	0	0	0	1	0	0	0	0	0	0	0	0	0	0	4
3608	ILF2	0	1	1	1	1	ILF2	interleukin enhancer binding factor 2	GO:0043312 neutrophil degranulation;GO:0002283 neutrophil activation involved in immune response;GO:0002446 neutrophil mediated immunity		Predicted intracellular proteins	Nucleoplasm (Supported)		(M5926)HALLMARK MYC TARGETS V1	0		0	1	0	0	0	0	0	0	1	0	0	0	0	0	0	0	0	0	0	0	4
10236	HNRNPR	0	1	1	1	1	HNRNPR	heterogeneous nuclear ribonucleoprotein R	GO:0061157 mRNA destabilization;GO:0050779 RNA destabilization;GO:0061014 positive regulation of mRNA catabolic process		Predicted intracellular proteins	Nucleoplasm (Enhanced)		(M5926)HALLMARK MYC TARGETS V1	0		1	1	1	1	0	0	0	0	1	0	0	0	0	0	0	0	0	0	0	0	4
27161	AGO2	0	1	1	1	1	AGO2	argonaute RISC catalytic component 2	GO:0045975 positive regulation of translation, ncRNA-mediated;GO:0035087 siRNA loading onto RISC involved in RNA interference;GO:0090625 mRNA cleavage involved in gene silencing by siRNA		Enzymes; Predicted intracellular proteins; ENZYME proteins:Hydrolases	Cytoplasmic bodies (Supported); Additional: Cytosol		(M5941)HALLMARK UV RESPONSE UP	0		0	1	1	1	1	0	1	0	0	0	0	0	0	0	0	0	1	0	1	0	4
6205	RPS11	1	1	1	0	1	RPS11	ribosomal protein S11	GO:0006614 SRP-dependent cotranslational protein targeting to membrane;GO:0006613 cotranslational protein targeting to membrane;GO:0045047 protein targeting to ER		Ribosomal proteins; Predicted intracellular proteins	Cytosol;Endoplasmic reticulum (Supported); Additional: Nucleoli			0		1	1	1	0	0	0	0	0	0	1	0	0	0	0	0	0	0	0	0	0	4
9513	FXR2	0	1	1	1	1	FXR2	FMR1 autosomal homolog 2	GO:0051489 regulation of filopodium assembly;GO:0000381 regulation of alternative mRNA splicing, via spliceosome;GO:0046847 filopodium assembly		Predicted intracellular proteins	Cytosol (Supported)			0		1	1	1	1	0	0	0	0	0	1	0	1	0	0	0	0	0	0	0	0	4
8087	FXR1	0	1	1	1	1	FXR1	FMR1 autosomal homolog 1	GO:2000637 positive regulation of gene silencing by miRNA;GO:0060148 positive regulation of posttranscriptional gene silencing;GO:0051489 regulation of filopodium assembly		Predicted intracellular proteins	Cytosol (Enhanced)			0		1	1	1	1	0	0	0	0	0	0	0	1	0	0	0	0	0	0	0	0	4
11100	HNRNPUL1	1	1	1	1	0	HNRNPUL1	heterogeneous nuclear ribonucleoprotein U like 1	GO:0009615 response to virus;GO:0000377 RNA splicing, via transesterification reactions with bulged adenosine as nucleophile;GO:0000398 mRNA splicing, via spliceosome		Predicted intracellular proteins	Nucleoplasm (Enhanced)			0		1	0	0	0	0	0	0	0	1	0	0	0	0	0	0	0	0	0	0	0	4
9631	NUP155	1	1	1	0	1	NUP155	nucleoporin 155	GO:0036228 protein localization to nuclear inner membrane;GO:0000972 transcription-dependent tethering of RNA polymerase II gene DNA at nuclear periphery;GO:0090435 protein localization to nuclear envelope		Predicted intracellular proteins; Disease related genes; Transporters:Transporter channels and pores; Potential drug targets	Nuclear membrane (Enhanced)			0		1	1	0	0	0	0	0	0	0	0	1	0	0	0	0	1	0	0	1	0	4
3065	HDAC1	0	1	1	1	1	HDAC1	histone deacetylase 1	GO:0061198 fungiform papilla formation;GO:0060789 hair follicle placode formation;GO:0061197 fungiform papilla morphogenesis		Enzymes; FDA approved drug targets:Small molecule drugs; Predicted intracellular proteins; ENZYME proteins:Hydrolases	Nucleoplasm (Enhanced)	(M140)PID RANBP2 PATHWAY; (M182)PID IL3 PATHWAY; (M207)PID RETINOIC ACID PATHWAY	(M5896)HALLMARK TGF BETA SIGNALING	1	R-HSA-2644603,R-HSA-2644603,R-HSA-2644603,R-HSA-2644603,R-HSA-2644603,R-HSA-2644603,R-HSA-2644603,R-HSA-2644603,R-HSA-2644603,R-HSA-2644603,R-HSA-2644603,R-HSA-2644603,R-HSA-2644603,R-HSA-2644603,R-HSA-2644603,R-HSA-2644603,R-HSA-2644603,R-HSA-2644603,R-HSA-2644603,R-HSA-2644603,R-HSA-2644603,R-HSA-2644603,R-HSA-2644603,R-HSA-2644603,R-HSA-2644603,R-HSA-2644603,R-HSA-2644603,R-HSA-2644603,R-HSA-2…	0	1	0	0	0	1	0	0	0	1	0	0	0	0	0	1	1	0	1	0	4
26121	PRPF31	0	1	1	1	1	PRPF31	pre-mRNA processing factor 31	GO:0048254 snoRNA localization;GO:0000244 spliceosomal tri-snRNP complex assembly;GO:0000387 spliceosomal snRNP assembly		Disease related genes; Predicted intracellular proteins	Nucleoplasm (Supported)		(M5926)HALLMARK MYC TARGETS V1	0		1	0	0	0	1	0	0	0	0	0	1	0	0	0	0	0	0	0	0	0	4
10492	SYNCRIP	1	1	1	0	1	SYNCRIP	synaptotagmin binding cytoplasmic RNA interacting protein	GO:0070934 CRD-mediated mRNA stabilization;GO:0048255 mRNA stabilization;GO:1902373 negative regulation of mRNA catabolic process		Predicted intracellular proteins	Nucleoplasm (Approved); Additional: Cytosol;Vesicles		(M5901)HALLMARK G2M CHECKPOINT; (M5925)HALLMARK E2F TARGETS; (M5926)HALLMARK MYC TARGETS V1	0		1	1	1	1	0	0	0	0	0	0	0	0	0	0	0	0	0	0	0	0	4
86	ACTL6A	0	1	1	1	1	ACTL6A	actin like 6A	GO:0043968 histone H2A acetylation;GO:0001825 blastocyst formation;GO:0003407 neural retina development		Disease related genes; Predicted intracellular proteins	Nucleoplasm (Enhanced); Additional: Cytosol	(M139)PID MYC PATHWAY; (M66)PID MYC ACTIV PATHWAY		0		0	0	0	0	0	1	0	1	0	0	0	0	1	0	0	0	0	0	1	1	4
80304	WDCP	0	1	1	1	1	WDCP	WD repeat and coiled coil containing	GO:0051259 protein complex oligomerization;GO:0065003 protein-containing complex assembly;GO:0043933 protein-containing complex subunit organization		Cancer-related genes; Disease related genes; Predicted intracellular proteins	Nucleoli (Approved); Additional: Cytosol			0		0	0	0	0	0	0	0	0	0	0	0	0	0	0	0	0	0	0	0	0	4
3185	HNRNPF	1	1	1	0	1	HNRNPF	heterogeneous nuclear ribonucleoprotein F	GO:0035722 interleukin-12-mediated signaling pathway;GO:0071349 cellular response to interleukin-12;GO:0070671 response to interleukin-12		Predicted intracellular proteins	Nucleoplasm (Enhanced)			0		1	0	0	0	0	0	0	0	0	0	0	1	0	0	0	0	0	0	0	0	4
23020	SNRNP200	1	1	0	1	1	SNRNP200	small nuclear ribonucleoprotein U5 subunit 200	GO:0000388 spliceosome conformational change to release U4 (or U4atac) and U1 (or U11);GO:0000354 cis assembly of pre-catalytic spliceosome;GO:0000393 spliceosomal conformational changes to generate catalytic conformation		ENZYME proteins:Hydrolases; Disease related genes; Enzymes; Potential drug targets; Predicted intracellular proteins	Nucleoplasm (Supported)			0		1	0	0	0	1	0	0	0	0	0	0	0	0	0	0	0	0	0	0	0	4
1495	CTNNA1	1	1	1	0	1	CTNNA1	catenin alpha 1	GO:2001045 negative regulation of integrin-mediated signaling pathway;GO:0071680 response to indole-3-methanol;GO:0071681 cellular response to indole-3-methanol		Disease related genes; Predicted intracellular proteins	Cell Junctions;Plasma membrane (Enhanced)	(M184)PID ECADHERIN KERATINOCYTE PATHWAY; (M72)PID NECTIN PATHWAY; (M266)PID NCADHERIN PATHWAY	(M5915)HALLMARK APICAL JUNCTION	0		0	0	0	0	0	0	0	0	0	1	0	0	0	0	0	0	0	0	0	0	4
10189	ALYREF	1	1	1	0	1	ALYREF	Aly/REF export factor	GO:0046784 viral mRNA export from host cell nucleus;GO:0044417 translocation of molecules into host;GO:0051836 translocation of molecules into other organism involved in symbiotic interaction		Predicted intracellular proteins	Nuclear speckles (Enhanced)		(M5898)HALLMARK DNA REPAIR	0		1	0	0	0	0	0	0	0	0	0	1	0	1	0	0	0	1	1	0	1	4
8861	LDB1	1	1	1	0	1	LDB1	LIM domain binding 1	GO:0043973 histone H3-K4 acetylation;GO:0046985 positive regulation of hemoglobin biosynthetic process;GO:0046984 regulation of hemoglobin biosynthetic process		Predicted intracellular proteins	Nucleoplasm (Approved)		(M5919)HALLMARK HEDGEHOG SIGNALING	0		0	1	0	0	0	0	0	0	0	0	0	0	0	0	1	0	0	0	1	0	4
10521	DDX17	0	1	1	1	1	DDX17	DEAD-box helicase 17	GO:2001014 regulation of skeletal muscle cell differentiation;GO:0010586 miRNA metabolic process;GO:0030521 androgen receptor signaling pathway		Enzymes; Predicted intracellular proteins; ENZYME proteins:Hydrolases	Nuclear speckles (Supported)			0		1	1	0	1	1	0	0	0	1	0	0	1	0	0	0	0	0	0	0	0	4
1314	COPA	1	1	1	0	1	COPA	COPI coat complex subunit alpha	GO:0030157 pancreatic juice secretion;GO:0006891 intra-Golgi vesicle-mediated transport;GO:0032941 secretion by tissue		Disease related genes; Predicted secreted proteins; Predicted intracellular proteins	Cytosol;Nucleoplasm (Approved); Additional: Golgi apparatus	(M243)PID ARF 3PATHWAY; (M195)PID CMYB PATHWAY	(M5930)HALLMARK EPITHELIAL MESENCHYMAL TRANSITION	0		0	0	0	0	0	0	0	0	0	0	0	0	0	0	0	0	0	0	0	0	4
23644	EDC4	0	1	1	1	1	EDC4	enhancer of mRNA decapping 4	GO:0031087 deadenylation-independent decapping of nuclear-transcribed mRNA;GO:0031086 nuclear-transcribed mRNA catabolic process, deadenylation-independent decay;GO:0043928 exonucleolytic nuclear-transcribed mRNA catabolic process involved in deadenylation-dependent decay		Predicted intracellular proteins	Cytoplasmic bodies (Enhanced); Additional: Nucleoplasm		(M5922)HALLMARK UNFOLDED PROTEIN RESPONSE	0		1	1	0	0	0	0	1	0	0	0	0	0	0	0	0	0	0	0	0	0	4
1654	DDX3X	1	1	0	1	1	DDX3X	DEAD-box helicase 3 X-linked	GO:0034159 regulation of toll-like receptor 8 signaling pathway;GO:0034161 positive regulation of toll-like receptor 8 signaling pathway;GO:1902523 positive regulation of protein K63-linked ubiquitination		ENZYME proteins:Hydrolases; Disease related genes; Transporters:Transporter channels and pores; Cancer-related genes:Mutated cancer genes; Enzymes; Potential drug targets; Predicted intracellular proteins	Cytosol (Approved); Additional: Nucleoplasm			0		1	1	0	0	1	0	1	0	1	0	0	0	0	0	0	0	0	1	0	0	4
6294	SAFB	0	1	1	1	1	SAFB	scaffold attachment factor B	GO:0030520 intracellular estrogen receptor signaling pathway;GO:0030518 intracellular steroid hormone receptor signaling pathway;GO:0043401 steroid hormone mediated signaling pathway		Predicted intracellular proteins	Nucleoplasm (Enhanced); Additional: Midbody	(M200)PID ERA GENOMIC PATHWAY		0		1	0	0	1	0	0	0	0	0	0	0	1	0	0	0	0	0	0	0	0	4
192111	PGAM5	1	1	1	0	1	PGAM5	PGAM family member 5, mitochondrial serine/threonine protein phosphatase	GO:0070266 necroptotic process;GO:0120163 negative regulation of cold-induced thermogenesis;GO:0097300 programmed necrotic cell death		Enzymes; Predicted intracellular proteins; ENZYME proteins:Hydrolases	Mitochondria (Supported)			0		0	0	0	0	0	0	0	0	0	0	0	0	0	0	0	0	0	0	0	0	4
57532	NUFIP2	1	1	1	1	0	NUFIP2	nuclear FMR1 interacting protein 2			Predicted intracellular proteins	Nucleoplasm (Supported); Additional: Cytosol;Nuclear bodies			0		0	0	0	0	0	0	0	0	0	0	0	0	0	0	0	0	0	0	0	0	4
10594	PRPF8	0	1	1	1	1	PRPF8	pre-mRNA processing factor 8	GO:0000244 spliceosomal tri-snRNP complex assembly;GO:0000387 spliceosomal snRNP assembly;GO:0071222 cellular response to lipopolysaccharide		Cancer-related genes:Mutational cancer driver genes; Disease related genes; Predicted intracellular proteins	Nucleoplasm (Enhanced)			0		1	0	0	0	1	0	0	0	0	0	0	0	0	0	0	0	0	0	0	0	4
10155	TRIM28	1	1	1	0	1	TRIM28	tripartite motif containing 28	GO:1901536 negative regulation of DNA demethylation;GO:2000653 regulation of genetic imprinting;GO:0060028 convergent extension involved in axis elongation		ENZYME proteins:Transferases; Enzymes; Predicted intracellular proteins	Nucleoplasm (Enhanced)	(M84)PID ATM PATHWAY; (M261)PID P53 REGULATION PATHWAY; (M40)PID E2F PATHWAY	(M5926)HALLMARK MYC TARGETS V1	0		0	1	0	0	0	1	0	1	0	0	1	0	0	0	0	0	0	1	1	1	4
10432	RBM14	1	1	1	0	1	RBM14	RNA binding motif protein 14	GO:0046600 negative regulation of centriole replication;GO:0010826 negative regulation of centrosome duplication;GO:0046606 negative regulation of centrosome cycle		Predicted intracellular proteins	Nuclear speckles (Supported)		(M5901)HALLMARK G2M CHECKPOINT	0		1	0	0	0	0	0	0	0	0	0	0	0	0	0	0	0	0	0	0	0	4
4904	YBX1	1	1	0	1	1	YBX1	Y-box binding protein 1	GO:1990428 miRNA transport;GO:0070934 CRD-mediated mRNA stabilization;GO:1903608 protein localization to cytoplasmic stress granule		Predicted intracellular proteins; Transcription factors:beta-Barrel DNA-binding domains; Cancer-related genes:Candidate cancer biomarkers	Cytosol (Enhanced); Additional: Vesicles	(M50)PID PTP1B PATHWAY		0		1	1	0	1	0	0	0	0	0	0	1	0	0	0	0	0	0	0	1	0	4
6136	RPL12	1	1	1	1	0	RPL12	ribosomal protein L12	GO:0006614 SRP-dependent cotranslational protein targeting to membrane;GO:0006613 cotranslational protein targeting to membrane;GO:0045047 protein targeting to ER		Ribosomal proteins; Predicted intracellular proteins	Golgi apparatus (Approved)			0		1	1	1	0	0	0	0	0	0	0	0	0	0	0	0	0	0	0	0	0	4
5499	PPP1CA	0	1	1	1	1	PPP1CA	protein phosphatase 1 catalytic subunit alpha	GO:0036496 regulation of translational initiation by eIF2 alpha dephosphorylation;GO:0005981 regulation of glycogen catabolic process;GO:2001241 positive regulation of extrinsic apoptotic signaling pathway in absence of ligand		Enzymes; Predicted intracellular proteins; ENZYME proteins:Hydrolases	Cytosol;Nucleoplasm;Plasma membrane (Supported)	(M185)PID ALK1 PATHWAY; (M181)PID BMP PATHWAY; (M286)PID TGFBR PATHWAY	(M5896)HALLMARK TGF BETA SIGNALING; (M5923)HALLMARK PI3K AKT MTOR SIGNALING	0		0	1	1	0	0	0	0	0	0	1	0	0	0	0	0	0	0	0	1	0	4
55210	ATAD3A	1	1	1	0	1	ATAD3A	ATPase family AAA domain containing 3A	GO:0001558 regulation of cell growth;GO:0016049 cell growth;GO:0007005 mitochondrion organization		Disease related genes; Predicted intracellular proteins	Mitochondria (Enhanced)			0		0	0	0	0	0	0	0	0	0	0	0	0	0	0	0	0	0	0	0	0	4
11284	PNKP	1	1	0	1	1	PNKP	polynucleotide kinase 3'-phosphatase	GO:0000718 nucleotide-excision repair, DNA damage removal;GO:0044349 DNA excision;GO:0098506 polynucleotide 3' dephosphorylation		ENZYME proteins:Hydrolases; Disease related genes; ENZYME proteins:Transferases; Enzymes; Potential drug targets; Predicted intracellular proteins	Nucleoli;Nucleoplasm (Supported)	(M42)PID DNA PK PATHWAY		0		0	0	0	0	0	0	1	1	0	0	0	0	1	0	1	0	1	1	0	1	4
1653	DDX1	1	1	1	1	0	DDX1	DEAD-box helicase 1	GO:1903608 protein localization to cytoplasmic stress granule;GO:0006388 tRNA splicing, via endonucleolytic cleavage and ligation;GO:0000394 RNA splicing, via endonucleolytic cleavage and ligation		Enzymes; Predicted intracellular proteins; ENZYME proteins:Hydrolases	Nucleoplasm (Supported); Additional: Cytosol			0		1	1	1	0	1	0	1	1	1	0	0	0	0	0	0	0	0	0	0	1	4
4076	CAPRIN1	0	1	1	1	1	CAPRIN1	cell cycle associated protein 1	GO:0061003 positive regulation of dendritic spine morphogenesis;GO:0050775 positive regulation of dendrite morphogenesis;GO:0060999 positive regulation of dendritic spine development		Predicted intracellular proteins	Cytosol (Enhanced)			0		0	0	1	0	0	0	0	0	0	0	0	0	0	0	0	0	0	0	0	0	4
8607	RUVBL1	0	1	1	1	1	RUVBL1	RuvB like AAA ATPase 1	GO:0000492 box C/D snoRNP assembly;GO:0000491 small nucleolar ribonucleoprotein complex assembly;GO:1904874 positive regulation of telomerase RNA localization to Cajal body		Enzymes; Predicted intracellular proteins; ENZYME proteins:Hydrolases	Cytosol;Nucleoplasm (Supported)	(M139)PID MYC PATHWAY; (M71)PID ILK PATHWAY; (M66)PID MYC ACTIV PATHWAY		0		0	0	0	0	1	1	1	1	0	0	1	0	1	1	0	1	0	0	0	1	4
9908	G3BP2	0	1	1	1	1	G3BP2	G3BP stress granule assembly factor 2	GO:0062029 positive regulation of stress granule assembly;GO:0062028 regulation of stress granule assembly;GO:0007253 cytoplasmic sequestering of NF-kappaB		Predicted intracellular proteins	Cytosol (Enhanced)		(M5905)HALLMARK ADIPOGENESIS	0		0	0	0	0	1	0	0	0	0	0	1	0	0	0	0	0	0	0	0	0	4
6187	RPS2	1	1	1	0	1	RPS2	ribosomal protein S2	GO:0051443 positive regulation of ubiquitin-protein transferase activity;GO:0051438 regulation of ubiquitin-protein transferase activity;GO:0006614 SRP-dependent cotranslational protein targeting to membrane		Ribosomal proteins; Cancer-related genes:Mutated cancer genes; Predicted intracellular proteins	Cytosol;Endoplasmic reticulum (Approved)		(M5926)HALLMARK MYC TARGETS V1	0		1	1	1	0	1	1	0	0	0	0	0	0	0	0	0	0	0	1	0	0	4
84280	BTBD10	0	1	1	0	1	BTBD10	BTB domain containing 10	GO:0044342 type B pancreatic cell proliferation;GO:1901215 negative regulation of neuron death;GO:1901214 regulation of neuron death		Predicted intracellular proteins	Nucleoli fibrillar center;Nucleoplasm (Supported)			0		0	0	0	0	0	0	0	0	0	0	0	0	0	0	0	0	0	0	0	0	3
6139	RPL17	0	1	1	0	1	RPL17	ribosomal protein L17	GO:0002181 cytoplasmic translation;GO:0006614 SRP-dependent cotranslational protein targeting to membrane;GO:0006613 cotranslational protein targeting to membrane		Ribosomal proteins; Predicted intracellular proteins	Cytosol;Endoplasmic reticulum (Supported)			0		1	1	1	0	0	0	0	0	0	0	0	0	0	0	0	0	0	0	0	0	3
8394	PIP5K1A	0	1	1	0	1	PIP5K1A	phosphatidylinositol-4-phosphate 5-kinase type 1 alpha	GO:0097178 ruffle assembly;GO:0010761 fibroblast migration;GO:0031529 ruffle organization		Cancer-related genes:Mutational cancer driver genes; Enzymes; Predicted intracellular proteins; ENZYME proteins:Transferases	Cytosol;Plasma membrane (Supported); Additional: Nucleoplasm	(M120)PID ARF6 DOWNSTREAM PATHWAY; (M243)PID ARF 3PATHWAY; (M184)PID ECADHERIN KERATINOCYTE PATHWAY		0		0	1	0	0	0	0	0	0	0	0	0	0	0	0	0	0	0	0	0	0	3
8148	TAF15	0	1	1	0	1	TAF15	TATA-box binding protein associated factor 15	GO:0048255 mRNA stabilization;GO:1902373 negative regulation of mRNA catabolic process;GO:0043489 RNA stabilization		Cancer-related genes; Disease related genes; Predicted intracellular proteins	Nucleoplasm (Enhanced)			0		0	1	0	1	0	0	0	0	1	0	0	0	1	0	0	0	1	0	0	0	3
6125	RPL5	0	1	1	0	1	RPL5	ribosomal protein L5	GO:2000435 negative regulation of protein neddylation;GO:1904667 negative regulation of ubiquitin protein ligase activity;GO:2000434 regulation of protein neddylation		Ribosomal proteins; Cancer-related genes:Mutational cancer driver genes; Disease related genes; Cancer-related genes:Mutated cancer genes; Predicted intracellular proteins	Cytosol;Endoplasmic reticulum (Supported); Additional: Nucleoli;Nucleoli rim	(M261)PID P53 REGULATION PATHWAY		0		1	1	1	1	1	0	0	0	0	0	0	0	0	0	0	0	1	0	0	0	3
11198	SUPT16H	0	1	1	0	1	SUPT16H	SPT16 homolog, facilitates chromatin remodeling subunit	GO:0032968 positive regulation of transcription elongation from RNA polymerase II promoter;GO:0006337 nucleosome disassembly;GO:0031498 chromatin disassembly		Enzymes; Peptidases:Metallopeptidases; Predicted intracellular proteins	Nucleoplasm (Supported); Additional: Nucleoli fibrillar center			0		0	0	0	0	0	1	0	1	0	0	0	0	1	1	0	0	1	0	0	0	3
6749	SSRP1	0	1	1	0	1	SSRP1	structure specific recognition protein 1	GO:0006368 transcription elongation from RNA polymerase II promoter;GO:0006354 DNA-templated transcription, elongation;GO:1901796 regulation of signal transduction by p53 class mediator		Transcription factors:Other all-alpha-helical DNA-binding domains; Predicted intracellular proteins	Cytosol (Approved); Additional: Nucleoplasm	(M256)PID TAP63 PATHWAY	(M5898)HALLMARK DNA REPAIR; (M5925)HALLMARK E2F TARGETS	0		0	0	0	0	0	0	0	1	0	0	0	0	1	0	0	0	1	0	0	0	3
23112	TNRC6B	0	1	1	0	1	TNRC6B	trinucleotide repeat containing adaptor 6B	GO:1905616 regulation of miRNA mediated inhibition of translation;GO:1905618 positive regulation of miRNA mediated inhibition of translation;GO:0060213 positive regulation of nuclear-transcribed mRNA poly(A) tail shortening		Predicted intracellular proteins			(M5945)HALLMARK HEME METABOLISM	0		0	1	1	1	0	0	0	0	0	0	0	0	0	0	0	0	1	0	1	0	3
3066	HDAC2	1	1	0	0	1	HDAC2	histone deacetylase 2	GO:0061198 fungiform papilla formation;GO:1902435 regulation of male mating behavior;GO:1902437 positive regulation of male mating behavior		ENZYME proteins:Hydrolases; Enzymes; FDA approved drug targets:Small molecule drugs; Cancer-related genes:Candidate cancer biomarkers; Predicted intracellular proteins	Nucleoplasm (Supported)	(M219)PID HEDGEHOG GLI PATHWAY; (M101)PID HDAC CLASSI PATHWAY; (M105)PID TELOMERASE PATHWAY	(M5895)HALLMARK WNT BETA CATENIN SIGNALING; (M5926)HALLMARK MYC TARGETS V1	1	R-HSA-2644603,R-HSA-2644603,R-HSA-2644603,R-HSA-2644603,R-HSA-2644603,R-HSA-2644603,R-HSA-2644603,R-HSA-2644603,R-HSA-2644603,R-HSA-2644603,R-HSA-2644603,R-HSA-2644603,R-HSA-2644603,R-HSA-2644603,R-HSA-2644603,R-HSA-2644603,R-HSA-2644603,R-HSA-2644603,R-HSA-2644603,R-HSA-2644603,R-HSA-2644603,R-HSA-2644603,R-HSA-2644603,R-HSA-2644603,R-HSA-2644603,R-HSA-2644603,R-HSA-2644603,R-HSA-2644603,R-HSA-2…	0	1	0	0	0	1	0	0	0	0	0	0	0	0	0	0	1	0	1	0	3
1459	CSNK2A2	1	0	1	0	1	CSNK2A2	casein kinase 2 alpha 2	GO:0097421 liver regeneration;GO:1903955 positive regulation of protein targeting to mitochondrion;GO:0006656 phosphatidylcholine biosynthetic process	Other	Kinases; ENZYME proteins:Transferases; Enzymes; Cancer-related genes:Candidate cancer biomarkers; Predicted intracellular proteins		(M42)PID DNA PK PATHWAY; (M26)PID NFKAPPAB ATYPICAL PATHWAY; (M229)PID P38 ALPHA BETA DOWNSTREAM PATHWAY	(M5951)HALLMARK SPERMATOGENESIS	0		0	1	0	1	0	1	0	0	0	0	0	0	1	0	0	1	1	0	1	0	3
988	CDC5L	0	1	0	1	1	CDC5L	cell division cycle 5 like	GO:1904567 response to wortmannin;GO:1904568 cellular response to wortmannin;GO:1990646 cellular response to prolactin		Predicted intracellular proteins; Disease related genes; Transcription factors:Helix-turn-helix domains	Nucleoplasm (Supported)		(M5941)HALLMARK UV RESPONSE UP	0		1	0	0	0	0	0	0	1	0	0	0	0	0	0	0	0	0	0	0	0	3
6202	RPS8	0	1	1	0	1	RPS8	ribosomal protein S8	GO:0000462 maturation of SSU-rRNA from tricistronic rRNA transcript (SSU-rRNA, 5.8S rRNA, LSU-rRNA);GO:0030490 maturation of SSU-rRNA;GO:0042274 ribosomal small subunit biogenesis		Ribosomal proteins; Predicted intracellular proteins	Cytosol;Endoplasmic reticulum (Enhanced)			0		1	1	1	0	1	0	0	0	0	0	0	0	0	0	0	0	0	0	0	0	3
23648	SSBP3	1	1	0	0	1	SSBP3	single stranded DNA binding protein 3	GO:0045944 positive regulation of transcription by RNA polymerase II;GO:0045893 positive regulation of transcription, DNA-templated;GO:1903508 positive regulation of nucleic acid-templated transcription		Predicted intracellular proteins	Nucleoplasm (Approved)			0		0	0	0	0	0	0	0	0	0	0	0	0	0	0	0	0	0	0	0	0	3
81567	TXNDC5	0	1	0	1	1	TXNDC5	thioredoxin domain containing 5	GO:0043277 apoptotic cell clearance;GO:0018215 protein phosphopantetheinylation;GO:0006909 phagocytosis		Predicted intracellular proteins	Endoplasmic reticulum (Approved)			0		0	0	0	0	0	0	0	0	0	1	0	0	0	0	0	0	0	0	0	0	3
6596	HLTF	0	1	1	0	1	HLTF	helicase like transcription factor	GO:0006325 chromatin organization;GO:0016567 protein ubiquitination;GO:0032446 protein modification by small protein conjugation		ENZYME proteins:Transferases; Enzymes; Predicted intracellular proteins	Nucleoplasm (Enhanced)			0		0	0	0	0	0	0	0	0	0	0	0	0	0	0	0	0	0	0	1	0	3
8295	TRRAP	0	1	0	1	1	TRRAP	transformation/transcription domain associated protein	GO:0043968 histone H2A acetylation;GO:0016578 histone deubiquitination;GO:1904837 beta-catenin-TCF complex assembly		Cancer-related genes; Disease related genes; Predicted intracellular proteins	Nucleoplasm (Supported); Additional: Golgi apparatus	(M139)PID MYC PATHWAY; (M40)PID E2F PATHWAY; (M66)PID MYC ACTIV PATHWAY		0		0	0	0	0	0	1	0	1	0	0	0	0	0	0	0	0	0	0	0	0	3
6175	RPLP0	0	1	0	1	1	RPLP0	ribosomal protein lateral stalk subunit P0	GO:0000027 ribosomal large subunit assembly;GO:0071353 cellular response to interleukin-4;GO:0070670 response to interleukin-4		Ribosomal proteins; Predicted intracellular proteins	Cytosol;Endoplasmic reticulum (Supported)		(M5926)HALLMARK MYC TARGETS V1	0		1	1	0	0	1	0	0	0	0	0	0	0	0	0	0	0	0	0	0	0	3
30001	ERO1A	1	0	1	1	0	ERO1A	endoplasmic reticulum oxidoreductase 1 alpha	GO:0010260 animal organ senescence;GO:0022417 protein maturation by protein folding;GO:0018401 peptidyl-proline hydroxylation to 4-hydroxy-L-proline		Predicted intracellular proteins			(M5922)HALLMARK UNFOLDED PROTEIN RESPONSE; (M5891)HALLMARK HYPOXIA; (M5924)HALLMARK MTORC1 SIGNALING	0		0	1	0	0	0	0	0	0	0	0	0	0	0	0	0	0	0	0	0	0	3
4343	MOV10	1	1	1	0	0	MOV10	Mov10 RISC complex RNA helicase	GO:0010525 regulation of transposition, RNA-mediated;GO:0010526 negative regulation of transposition, RNA-mediated;GO:0032197 transposition, RNA-mediated		Enzymes; Predicted intracellular proteins; ENZYME proteins:Hydrolases	Cytosol (Approved)		(M5911)HALLMARK INTERFERON ALPHA RESPONSE	0		0	1	1	1	0	0	1	0	0	1	0	0	0	0	0	0	1	0	1	0	3
4000	LMNA	0	1	0	1	1	LMNA	lamin A/C	GO:1990683 DNA double-strand break attachment to nuclear envelope;GO:0030951 establishment or maintenance of microtubule cytoskeleton polarity;GO:0097240 chromosome attachment to the nuclear envelope		Predicted intracellular proteins; Disease related genes; Cancer-related genes:Candidate cancer biomarkers	Nuclear speckles;Nucleoplasm (Supported)	(M220)PID CASPASE PATHWAY	(M5902)HALLMARK APOPTOSIS	0		0	0	0	0	0	0	0	0	0	0	0	0	0	0	0	1	0	0	1	0	3
1460	CSNK2B	0	1	1	0	1	CSNK2B	casein kinase 2 beta	GO:0032927 positive regulation of activin receptor signaling pathway;GO:0033211 adiponectin-activated signaling pathway;GO:0003159 morphogenesis of an endothelium		Predicted intracellular proteins; Cancer-related genes:Candidate cancer biomarkers		(M42)PID DNA PK PATHWAY; (M26)PID NFKAPPAB ATYPICAL PATHWAY; (M185)PID ALK1 PATHWAY	(M5923)HALLMARK PI3K AKT MTOR SIGNALING	0		0	1	0	0	0	1	0	0	0	0	0	0	1	0	0	1	1	0	1	0	3
6742	SSBP1	0	1	1	0	1	SSBP1	single stranded DNA binding protein 1	GO:1905464 positive regulation of DNA duplex unwinding;GO:1905776 positive regulation of DNA helicase activity;GO:1905774 regulation of DNA helicase activity		Predicted intracellular proteins	Mitochondria (Supported)		(M5926)HALLMARK MYC TARGETS V1	0		0	0	0	0	0	0	1	0	0	0	0	0	1	0	0	0	1	0	0	0	3
2521	FUS	0	1	1	0	1	FUS	FUS RNA binding protein	GO:1905168 positive regulation of double-strand break repair via homologous recombination;GO:2000781 positive regulation of double-strand break repair;GO:0045911 positive regulation of DNA recombination		Cancer-related genes; Disease related genes; Predicted intracellular proteins	Nucleoplasm (Enhanced)		(M5922)HALLMARK UNFOLDED PROTEIN RESPONSE	0		1	1	0	1	0	0	0	1	1	0	0	1	0	0	0	0	0	1	0	1	3
3184	HNRNPD	0	1	1	0	1	HNRNPD	heterogeneous nuclear ribonucleoprotein D	GO:1904585 response to putrescine;GO:1904586 cellular response to putrescine;GO:1990828 hepatocyte dedifferentiation		Predicted intracellular proteins	Nucleoplasm (Enhanced)		(M5901)HALLMARK G2M CHECKPOINT; (M5925)HALLMARK E2F TARGETS; (M5926)HALLMARK MYC TARGETS V1	0		1	1	1	1	0	0	0	0	0	0	0	0	0	0	1	0	0	1	0	0	3
6222	RPS18	0	1	1	0	1	RPS18	ribosomal protein S18	GO:0006614 SRP-dependent cotranslational protein targeting to membrane;GO:0006613 cotranslational protein targeting to membrane;GO:0045047 protein targeting to ER		Ribosomal proteins; Predicted intracellular proteins	Cytosol (Supported)			0		1	1	1	0	0	0	0	0	0	0	0	0	0	0	0	0	0	0	0	0	3
10643	IGF2BP3	0	1	1	0	1	IGF2BP3	insulin like growth factor 2 mRNA binding protein 3	GO:0051028 mRNA transport;GO:0043488 regulation of mRNA stability;GO:0043487 regulation of RNA stability		Predicted intracellular proteins	Cytosol (Supported)			0		1	1	1	1	0	0	0	0	0	0	1	0	0	0	0	0	0	0	0	0	3
5500	PPP1CB	0	1	1	0	1	PPP1CB	protein phosphatase 1 catalytic subunit beta	GO:0005981 regulation of glycogen catabolic process;GO:0043471 regulation of cellular carbohydrate catabolic process;GO:0005980 glycogen catabolic process		ENZYME proteins:Hydrolases; Disease related genes; Enzymes; Potential drug targets; Predicted intracellular proteins	Cytosol;Nucleoplasm (Supported); Additional: Plasma membrane	(M129)PID PLK1 PATHWAY		0		0	0	0	0	0	0	0	0	0	0	0	0	0	0	0	1	0	0	1	0	3
27316	RBMX	0	1	0	1	1	RBMX	RNA binding motif protein X-linked	GO:0048025 negative regulation of mRNA splicing, via spliceosome;GO:0048026 positive regulation of mRNA splicing, via spliceosome;GO:0033119 negative regulation of RNA splicing		Cancer-related genes:Mutational cancer driver genes; Disease related genes; Predicted intracellular proteins	Nucleoplasm (Approved)			0		1	0	0	1	1	0	0	0	0	0	0	1	0	0	0	0	0	0	0	0	3
3691	ITGB4	1	0	1	1	0	ITGB4	integrin subunit beta 4	GO:0032290 peripheral nervous system myelin formation;GO:0035878 nail development;GO:0043589 skin morphogenesis		Predicted intracellular proteins; CD markers; Disease related genes; Cancer-related genes:Candidate cancer biomarkers	Cell Junctions;Plasma membrane (Supported)	(M158)PID INTEGRIN4 PATHWAY; (M47)PID INTEGRIN CS PATHWAY; (M65)PID FRA PATHWAY	(M5909)HALLMARK MYOGENESIS; (M5915)HALLMARK APICAL JUNCTION; (M5939)HALLMARK P53 PATHWAY	0		0	0	0	0	0	0	0	0	0	0	0	0	0	0	0	0	0	0	0	0	3
4798	NFRKB	0	1	0	1	1	NFRKB	nuclear factor related to kappaB binding protein	GO:0016579 protein deubiquitination;GO:0006310 DNA recombination;GO:0070646 protein modification by small protein removal		Predicted intracellular proteins	Nucleoplasm (Enhanced)			0		0	0	0	0	0	0	0	1	0	0	0	0	1	0	0	0	0	0	0	1	3
7150	TOP1	0	1	1	0	1	TOP1	DNA topoisomerase I	GO:0040016 embryonic cleavage;GO:0006265 DNA topological change;GO:0032922 circadian regulation of gene expression		Disease related genes; Enzymes; FDA approved drug targets:Small molecule drugs; ENZYME proteins:Isomerase; Cancer-related genes; Predicted intracellular proteins	Nucleoli fibrillar center;Nucleoplasm (Supported)	(M220)PID CASPASE PATHWAY	(M5901)HALLMARK G2M CHECKPOINT; (M5945)HALLMARK HEME METABOLISM	0		0	1	0	0	0	1	1	0	0	0	0	0	0	0	0	0	1	0	0	0	3
6206	RPS12	0	1	1	0	1	RPS12	ribosomal protein S12	GO:0006614 SRP-dependent cotranslational protein targeting to membrane;GO:0006613 cotranslational protein targeting to membrane;GO:0045047 protein targeting to ER		Ribosomal proteins; Predicted intracellular proteins	Cytosol (Supported); Additional: Golgi apparatus;Vesicles		(M5939)HALLMARK P53 PATHWAY	0		1	1	1	0	0	0	0	0	0	0	0	0	0	0	0	0	0	0	0	0	3
7916	PRRC2A	0	1	1	0	1	PRRC2A	proline rich coiled-coil 2A	GO:0030154 cell differentiation;GO:0048869 cellular developmental process;GO:0032502 developmental process		Predicted intracellular proteins	Cytosol (Supported); Additional: Nucleoplasm;Plasma membrane			0		0	0	0	0	0	0	0	0	0	0	0	0	0	0	0	0	0	0	0	0	3
1656	DDX6	1	1	1	0	0	DDX6	DEAD-box helicase 6	GO:0019072 viral genome packaging;GO:0019074 viral RNA genome packaging;GO:1905616 regulation of miRNA mediated inhibition of translation		ENZYME proteins:Hydrolases; Disease related genes; Enzymes; Potential drug targets; Cancer-related genes; Predicted intracellular proteins	Cytoplasmic bodies (Supported); Additional: Cytosol			0		1	1	1	0	1	0	0	0	0	0	0	0	0	0	0	0	0	0	0	0	3
57634	EP400	0	1	0	1	1	EP400	E1A binding protein p400	GO:0043968 histone H2A acetylation;GO:0043967 histone H4 acetylation;GO:0016573 histone acetylation		Predicted intracellular proteins	Nucleoplasm (Supported)			0		0	1	0	0	0	1	0	0	0	0	0	0	0	0	0	0	0	0	1	0	3
56829	ZC3HAV1	1	0	1	1	0	ZC3HAV1	zinc finger CCCH-type containing, antiviral 1	GO:0070212 protein poly-ADP-ribosylation;GO:0006471 protein ADP-ribosylation;GO:0061014 positive regulation of mRNA catabolic process		Predicted intracellular proteins	Cytosol (Supported); Additional: Golgi apparatus			0		0	1	0	1	0	0	0	0	0	0	0	0	0	0	0	0	0	0	0	0	3
6432	SRSF7	1	0	0	1	1	SRSF7	serine and arginine rich splicing factor 7	GO:0048025 negative regulation of mRNA splicing, via spliceosome;GO:0033119 negative regulation of RNA splicing;GO:0050686 negative regulation of mRNA processing		Predicted intracellular proteins	Nucleoplasm (Enhanced)		(M5926)HALLMARK MYC TARGETS V1	0		1	0	0	1	0	0	0	0	0	0	1	1	0	0	0	0	0	0	0	0	3
11273	ATXN2L	0	1	1	1	0	ATXN2L	ataxin 2 like	GO:0010603 regulation of cytoplasmic mRNA processing body assembly;GO:0033962 cytoplasmic mRNA processing body assembly;GO:0034063 stress granule assembly		Predicted intracellular proteins	Cytosol (Enhanced)			0		0	0	0	0	1	0	0	0	0	0	0	0	0	0	0	0	0	0	0	0	3
6204	RPS10	0	1	1	0	1	RPS10	ribosomal protein S10	GO:0000028 ribosomal small subunit assembly;GO:0042255 ribosome assembly;GO:0042274 ribosomal small subunit biogenesis		Disease related genes; Ribosomal proteins; Predicted intracellular proteins	Cytosol (Approved)		(M5926)HALLMARK MYC TARGETS V1	0		1	1	1	0	1	0	0	0	0	0	0	0	0	0	0	0	0	0	0	0	3
51493	RTCB	0	1	1	0	1	RTCB	RNA 2',3'-cyclic phosphate and 5'-OH ligase	GO:0000378 RNA exon ligation;GO:0000968 tRNA exon ligation;GO:0000971 tRNA exon ligation utilizing 2',3' cyclic phosphate of 5'-exon as source of linkage phosphate		ENZYME proteins:Ligase; Enzymes; Predicted intracellular proteins	Nucleoplasm (Supported); Additional: Cytosol;Vesicles			0		1	1	0	0	0	0	0	0	0	0	0	0	0	0	0	0	0	0	0	0	3
23350	U2SURP	0	1	1	0	1	U2SURP	U2 snRNP associated SURP domain containing	GO:0000377 RNA splicing, via transesterification reactions with bulged adenosine as nucleophile;GO:0000398 mRNA splicing, via spliceosome;GO:0000375 RNA splicing, via transesterification reactions		Predicted intracellular proteins	Nucleoplasm (Supported)			0		1	0	0	0	0	0	0	0	0	0	0	0	0	0	0	0	0	0	0	0	3
23019	CNOT1	0	1	0	1	1	CNOT1	CCR4-NOT transcription complex subunit 1	GO:0010606 positive regulation of cytoplasmic mRNA processing body assembly;GO:0048387 negative regulation of retinoic acid receptor signaling pathway;GO:0010603 regulation of cytoplasmic mRNA processing body assembly		Predicted intracellular proteins	Cytosol (Supported)			0		1	1	0	1	1	0	1	0	0	0	0	0	0	0	0	0	1	0	0	0	3
55379	LRRC59	1	0	0	1	1	LRRC59	leucine rich repeat containing 59	GO:0046579 positive regulation of Ras protein signal transduction;GO:0051057 positive regulation of small GTPase mediated signal transduction;GO:0046578 regulation of Ras protein signal transduction		Predicted intracellular proteins	Endoplasmic reticulum (Enhanced)			0		0	0	0	0	0	0	0	0	0	1	0	0	0	0	0	0	0	0	0	0	3
9775	EIF4A3	0	1	0	1	1	EIF4A3	eukaryotic translation initiation factor 4A3	GO:0072714 response to selenite ion;GO:0072715 cellular response to selenite ion;GO:1904570 negative regulation of selenocysteine incorporation		ENZYME proteins:Hydrolases; Disease related genes; Enzymes; Transporters:Primary Active Transporters; Potential drug targets; Predicted intracellular proteins	Nucleoplasm (Supported)		(M5922)HALLMARK UNFOLDED PROTEIN RESPONSE	0		1	1	0	0	0	0	0	0	0	0	1	0	0	0	0	0	0	0	0	0	3
10949	HNRNPA0	1	0	1	0	1	HNRNPA0	heterogeneous nuclear ribonucleoprotein A0	GO:0070935 3'-UTR-mediated mRNA stabilization;GO:0048255 mRNA stabilization;GO:1902373 negative regulation of mRNA catabolic process		Predicted intracellular proteins	Nucleoplasm (Enhanced)			0		1	1	0	1	0	0	0	0	0	0	0	0	0	0	0	0	0	0	0	0	3
6238	RRBP1	1	0	1	1	0	RRBP1	ribosome binding protein 1	GO:0001649 osteoblast differentiation;GO:0001503 ossification;GO:0006412 translation		Predicted intracellular proteins	Endoplasmic reticulum (Enhanced)			0		0	0	1	0	0	0	0	0	0	0	0	0	0	0	0	0	0	0	0	0	3
23196	FAM120A	0	1	1	1	0	FAM120A	family with sequence similarity 120A			Predicted intracellular proteins	Cytosol (Enhanced)		(M5926)HALLMARK MYC TARGETS V1	0		0	0	0	0	0	0	0	0	0	1	0	0	0	0	0	0	0	0	0	0	3
9987	HNRNPDL	1	1	0	1	0	HNRNPDL	heterogeneous nuclear ribonucleoprotein D like	GO:0035722 interleukin-12-mediated signaling pathway;GO:0071349 cellular response to interleukin-12;GO:0070671 response to interleukin-12		Disease related genes; Predicted intracellular proteins	Nucleoplasm (Enhanced)			0		0	0	0	0	0	0	0	0	1	0	0	0	0	0	0	0	0	0	0	0	3
26523	AGO1	0	1	1	0	1	AGO1	argonaute RISC component 1	GO:0090625 mRNA cleavage involved in gene silencing by siRNA;GO:0035279 mRNA cleavage involved in gene silencing by miRNA;GO:0098795 mRNA cleavage involved in gene silencing		Predicted intracellular proteins	Cytoplasmic bodies (Supported); Additional: Cytosol			0		0	1	1	0	1	0	1	0	0	0	0	0	0	0	0	0	1	0	1	0	3
10523	CHERP	0	1	1	0	1	CHERP	calcium homeostasis endoplasmic reticulum protein	GO:0070886 positive regulation of calcineurin-NFAT signaling cascade;GO:0106058 positive regulation of calcineurin-mediated signaling;GO:0070884 regulation of calcineurin-NFAT signaling cascade		Predicted intracellular proteins				0		1	0	0	0	0	0	0	0	0	0	0	0	0	0	0	0	0	0	0	0	3
7486	WRN	0	1	1	0	1	WRN	WRN RecQ like helicase	GO:0060542 regulation of strand invasion;GO:0098530 positive regulation of strand invasion;GO:0042148 strand invasion		ENZYME proteins:Hydrolases; Cancer-related genes:Mutational cancer driver genes; Disease related genes; Enzymes; Cancer-related genes:Candidate cancer biomarkers; Potential drug targets; Predicted intracellular proteins	Nuclear speckles (Supported)	(M105)PID TELOMERASE PATHWAY	(M5901)HALLMARK G2M CHECKPOINT	0		0	0	0	0	0	0	1	1	0	0	0	0	1	1	1	1	1	1	0	1	3
10657	KHDRBS1	0	1	1	0	1	KHDRBS1	KH RNA binding domain containing, signal transduction associated 1	GO:0046833 positive regulation of RNA export from nucleus;GO:0032241 positive regulation of nucleobase-containing compound transport;GO:0046831 regulation of RNA export from nucleus		Predicted intracellular proteins	Nucleoplasm (Enhanced)			0		1	1	1	1	0	0	0	0	0	0	1	1	0	0	0	1	0	0	0	0	3
10038	PARP2	0	1	1	0	1	PARP2	poly(ADP-ribose) polymerase 2	GO:0018312 peptidyl-serine ADP-ribosylation;GO:0030592 DNA ADP-ribosylation;GO:0070212 protein poly-ADP-ribosylation		ENZYME proteins:Transferases; Enzymes; FDA approved drug targets:Small molecule drugs; Predicted intracellular proteins	Nucleoplasm (Supported); Additional: Nucleoli	(M105)PID TELOMERASE PATHWAY	(M5951)HALLMARK SPERMATOGENESIS; (M5941)HALLMARK UV RESPONSE UP	0		0	0	0	0	0	0	0	1	0	0	0	0	1	0	0	0	0	0	0	1	3
8874	ARHGEF7	0	1	1	0	1	ARHGEF7	Rho guanine nucleotide exchange factor 7	GO:2000394 positive regulation of lamellipodium morphogenesis;GO:2000392 regulation of lamellipodium morphogenesis;GO:1904424 regulation of GTP binding		Predicted intracellular proteins		(M83)PID CDC42 REG PATHWAY; (M242)PID AURORA A PATHWAY; (M241)PID RAC1 REG PATHWAY	(M5893)HALLMARK MITOTIC SPINDLE	0		0	1	0	0	0	0	0	0	0	0	0	0	0	0	0	0	0	0	0	0	3
85440	DOCK7	0	1	1	0	1	DOCK7	dedicator of cytokinesis 7	GO:0045196 establishment or maintenance of neuroblast polarity;GO:0045200 establishment of neuroblast polarity;GO:0022027 interkinetic nuclear migration		Disease related genes; Predicted intracellular proteins		(M175)PID ERBB2 ERBB3 PATHWAY		0		0	0	0	0	0	0	0	0	0	0	0	0	0	0	0	0	0	0	0	0	3
7019	TFAM	1	1	0	0	1	TFAM	transcription factor A, mitochondrial	GO:0006391 transcription initiation from mitochondrial promoter;GO:0006390 mitochondrial transcription;GO:0000959 mitochondrial RNA metabolic process		Disease related genes; Transcription factors:Other all-alpha-helical DNA-binding domains; Predicted intracellular proteins	Mitochondria (Enhanced)			0		0	0	0	0	0	0	0	0	0	1	0	0	0	0	0	0	0	0	0	0	3
4670	HNRNPM	0	1	1	0	1	HNRNPM	heterogeneous nuclear ribonucleoprotein M	GO:2000815 regulation of mRNA stability involved in response to oxidative stress;GO:0010610 regulation of mRNA stability involved in response to stress;GO:0000380 alternative mRNA splicing, via spliceosome		Predicted intracellular proteins	Nucleoplasm (Enhanced)			0		1	1	0	1	0	0	0	0	1	0	0	1	0	0	0	0	0	0	0	0	3
83858	ATAD3B	1	1	1	0	0	ATAD3B	ATPase family AAA domain containing 3B	GO:0043312 neutrophil degranulation;GO:0002283 neutrophil activation involved in immune response;GO:0002446 neutrophil mediated immunity		Predicted intracellular proteins	Mitochondria (Enhanced)			0		0	0	0	0	0	0	0	0	0	0	0	0	0	0	0	0	0	0	0	0	3
28964	GIT1	0	1	1	0	1	GIT1	GIT ArfGAP 1	GO:0106015 negative regulation of inflammatory response to wounding;GO:0061743 motor learning;GO:0001957 intramembranous ossification		Predicted intracellular proteins	Cytosol;Focal adhesion sites (Supported); Additional: Mitochondria	(M83)PID CDC42 REG PATHWAY; (M242)PID AURORA A PATHWAY; (M277)PID INTEGRIN A4B1 PATHWAY		0		0	1	0	1	0	0	0	0	0	0	0	0	0	0	0	0	0	0	0	0	3
6118	RPA2	0	1	1	0	1	RPA2	replication protein A2	GO:2000001 regulation of DNA damage checkpoint;GO:0006293 nucleotide-excision repair, preincision complex stabilization;GO:0006295 nucleotide-excision repair, DNA incision, 3'-to lesion		Predicted intracellular proteins; Cancer-related genes:Candidate cancer biomarkers	Nuclear bodies;Nucleoplasm (Enhanced)	(M46)PID ATR PATHWAY; (M1)PID FANCONI PATHWAY	(M5898)HALLMARK DNA REPAIR; (M5901)HALLMARK G2M CHECKPOINT; (M5925)HALLMARK E2F TARGETS	0		0	1	0	0	0	0	1	1	0	0	0	0	1	1	1	1	1	1	1	1	3
6223	RPS19	0	1	1	0	1	RPS19	ribosomal protein S19	GO:0060265 positive regulation of respiratory burst involved in inflammatory response;GO:0060266 negative regulation of respiratory burst involved in inflammatory response;GO:0060268 negative regulation of respiratory burst		Disease related genes; Ribosomal proteins; Predicted intracellular proteins	Nucleoplasm (Supported)		(M5950)HALLMARK ALLOGRAFT REJECTION	0		1	1	1	0	1	0	0	0	0	0	0	0	0	0	0	0	0	0	1	0	3
6217	RPS16	0	1	1	0	1	RPS16	ribosomal protein S16	GO:0000462 maturation of SSU-rRNA from tricistronic rRNA transcript (SSU-rRNA, 5.8S rRNA, LSU-rRNA);GO:0030490 maturation of SSU-rRNA;GO:0042274 ribosomal small subunit biogenesis		Ribosomal proteins; Predicted intracellular proteins	Cytosol;Endoplasmic reticulum (Enhanced)			0		1	1	1	0	1	0	0	0	0	0	0	0	0	0	0	0	0	0	0	0	3
6597	SMARCA4	0	1	0	0	1	SMARCA4	SWI/SNF related, matrix associated, actin dependent regulator of chromatin, subfamily a, member 4	GO:1902661 positive regulation of glucose mediated signaling pathway;GO:1902659 regulation of glucose mediated signaling pathway;GO:0009757 hexose mediated signaling		Cancer-related genes:Mutational cancer driver genes; Disease related genes; Cancer-related genes:Mutated cancer genes; Predicted intracellular proteins	Nucleoplasm (Supported)	(M119)PID ERB GENOMIC PATHWAY; (M279)PID RB 1PATHWAY; (M223)PID BETA CATENIN NUC PATHWAY		0		0	1	0	0	0	1	0	0	0	0	0	0	0	1	0	0	0	0	1	0	2
2130	EWSR1	0	1	0	0	1	EWSR1	EWS RNA binding protein 1	GO:0006355 regulation of transcription, DNA-templated;GO:1903506 regulation of nucleic acid-templated transcription;GO:2001141 regulation of RNA biosynthetic process		Cancer-related genes:Mutational cancer driver genes; Disease related genes; Predicted intracellular proteins	Nucleoplasm (Enhanced); Additional: Nucleoli rim	(M258)PID BARD1 PATHWAY	(M5901)HALLMARK G2M CHECKPOINT	0		0	0	0	0	0	0	0	0	1	1	0	0	0	0	0	0	0	0	0	0	2
103	ADAR	1	0	0	1	0	ADAR	adenosine deaminase RNA specific	GO:1900369 negative regulation of RNA interference;GO:1900368 regulation of RNA interference;GO:0035280 miRNA loading onto RISC involved in gene silencing by miRNA		ENZYME proteins:Hydrolases; Disease related genes; Enzymes; Potential drug targets; Predicted intracellular proteins	Nucleoli (Enhanced); Additional: Nucleoplasm		(M5911)HALLMARK INTERFERON ALPHA RESPONSE; (M5913)HALLMARK INTERFERON GAMMA RESPONSE	0		1	1	0	0	1	0	0	0	0	0	0	0	0	0	0	0	0	0	1	0	2
6599	SMARCC1	0	1	0	0	1	SMARCC1	SWI/SNF related, matrix associated, actin dependent regulator of chromatin subfamily c member 1	GO:0006337 nucleosome disassembly;GO:0031498 chromatin disassembly;GO:0032986 protein-DNA complex disassembly		Transcription factors:Helix-turn-helix domains; Predicted intracellular proteins	Nucleoplasm (Enhanced)	(M151)PID AR TF PATHWAY; (M115)PID REG GR PATHWAY	(M5949)HALLMARK PEROXISOME; (M5901)HALLMARK G2M CHECKPOINT; (M5926)HALLMARK MYC TARGETS V1	0		0	0	0	1	0	1	0	0	0	0	0	0	0	1	0	0	0	0	1	0	2
4641	MYO1C	1	0	0	1	0	MYO1C	myosin IC	GO:1900748 positive regulation of vascular endothelial growth factor signaling pathway;GO:0038089 positive regulation of cell migration by vascular endothelial growth factor signaling pathway;GO:0030050 vesicle transport along actin filament		Transporters:Transporter channels and pores; Predicted intracellular proteins	Nuclear bodies;Plasma membrane (Enhanced)		(M5947)HALLMARK IL2 STAT5 SIGNALING; (M5909)HALLMARK MYOGENESIS	0		0	1	0	0	0	0	0	0	0	1	1	0	0	0	0	0	0	0	0	0	2
6434	TRA2B	0	1	0	0	1	TRA2B	transformer 2 beta homolog	GO:0021796 cerebral cortex regionalization;GO:0021978 telencephalon regionalization;GO:1990403 embryonic brain development		Predicted intracellular proteins	Nucleoplasm (Enhanced); Additional: Cytosol		(M5901)HALLMARK G2M CHECKPOINT; (M5925)HALLMARK E2F TARGETS; (M5926)HALLMARK MYC TARGETS V1	0		1	0	0	1	0	0	0	0	0	0	0	1	0	0	0	0	0	0	0	0	2
8467	SMARCA5	0	1	0	0	1	SMARCA5	SWI/SNF related, matrix associated, actin dependent regulator of chromatin, subfamily a, member 5	GO:0016584 nucleosome positioning;GO:0000183 chromatin silencing at rDNA;GO:0034080 CENP-A containing nucleosome assembly		Transcription factors:Helix-turn-helix domains; Predicted intracellular proteins	Nucleoplasm (Supported); Additional: Nucleoli fibrillar center			0		0	0	0	0	0	1	1	0	0	0	0	0	1	1	0	1	0	0	1	0	2
8338	HIST2H2AC	0	1	0	0	1	H2AC20	H2A clustered histone 20	GO:0006342 chromatin silencing;GO:0045814 negative regulation of gene expression, epigenetic;GO:0006325 chromatin organization		Predicted intracellular proteins	Nucleoplasm (Approved)			0		0	1	0	0	0	1	0	0	0	0	0	0	1	1	0	1	0	0	1	0	2
444	ASPH	0	0	1	1	0	ASPH	aspartate beta-hydroxylase	GO:0042264 peptidyl-aspartic acid hydroxylation;GO:0018197 peptidyl-aspartic acid modification;GO:0097202 activation of cysteine-type endopeptidase activity		ENZYME proteins:Oxidoreductases; Disease related genes; Enzymes; Cancer-related genes:Candidate cancer biomarkers; Potential drug targets; Transporters:Accessory Factors Involved in Transport; Predicted intracellular proteins	Endoplasmic reticulum (Enhanced)			0		0	0	0	0	0	0	0	0	0	0	0	0	0	0	0	0	0	0	0	0	2
23635	SSBP2	0	1	0	0	1	SSBP2	single stranded DNA binding protein 2	GO:0045944 positive regulation of transcription by RNA polymerase II;GO:0045893 positive regulation of transcription, DNA-templated;GO:1903508 positive regulation of nucleic acid-templated transcription		Predicted intracellular proteins	Nucleoplasm (Enhanced)			0		0	0	0	0	0	0	0	0	0	0	0	0	0	0	0	0	0	0	0	0	2
6184	RPN1	0	1	1	0	0	RPN1	ribophorin I	GO:0018279 protein N-linked glycosylation via asparagine;GO:0018196 peptidyl-asparagine modification;GO:0006487 protein N-linked glycosylation		Cancer-related genes	Endoplasmic reticulum (Enhanced); Additional: Cytosol		(M5941)HALLMARK UV RESPONSE UP; (M5924)HALLMARK MTORC1 SIGNALING	0		0	1	0	0	0	0	0	0	0	0	0	0	0	0	0	0	0	0	0	0	2
10291	SF3A1	0	1	0	0	1	SF3A1	splicing factor 3a subunit 1	GO:1903241 U2-type prespliceosome assembly;GO:0000389 mRNA 3'-splice site recognition;GO:0006376 mRNA splice site selection		Predicted intracellular proteins	Nuclear speckles;Nucleoplasm (Enhanced)		(M5926)HALLMARK MYC TARGETS V1	0		1	0	0	0	1	1	0	0	0	0	0	0	0	0	0	0	0	0	0	0	2
6194	RPS6	0	1	1	0	0	RPS6	ribosomal protein S6	GO:0002309 T cell proliferation involved in immune response;GO:0022605 mammalian oogenesis stage;GO:0006924 activation-induced cell death of T cells		Ribosomal proteins; Predicted intracellular proteins	Cytosol;Endoplasmic reticulum (Enhanced)	(M143)PID IL2 PI3K PATHWAY; (M164)PID ERBB1 DOWNSTREAM PATHWAY	(M5926)HALLMARK MYC TARGETS V1	0		1	1	1	0	1	1	0	0	0	1	0	0	0	0	0	0	0	0	1	0	2
27339	PRPF19	0	1	0	0	1	PRPF19	pre-mRNA processing factor 19	GO:0000349 generation of catalytic spliceosome for first transesterification step;GO:0000393 spliceosomal conformational changes to generate catalytic conformation;GO:0048711 positive regulation of astrocyte differentiation		ENZYME proteins:Transferases; Enzymes; Predicted intracellular proteins	Nuclear speckles (Enhanced)			0		1	0	0	1	1	0	0	1	0	0	0	1	1	0	0	0	0	0	0	1	2
9100	USP10	0	1	1	0	0	USP10	ubiquitin specific peptidase 10	GO:0019985 translesion synthesis;GO:0043124 negative regulation of I-kappaB kinase/NF-kappaB signaling;GO:0006301 postreplication repair		Peptidases:Cysteine-type peptidases; Enzymes; Predicted intracellular proteins; ENZYME proteins:Hydrolases	Cytosol (Supported); Additional: Nucleoplasm			0		0	0	0	0	0	0	0	1	0	1	0	0	1	0	0	0	1	1	0	0	2
4001	LMNB1	0	1	0	0	1	LMNB1	lamin B1	GO:0035722 interleukin-12-mediated signaling pathway;GO:0071349 cellular response to interleukin-12;GO:0070671 response to interleukin-12		Disease related genes; Predicted intracellular proteins	Nuclear membrane (Supported)	(M220)PID CASPASE PATHWAY	(M5893)HALLMARK MITOTIC SPINDLE; (M5901)HALLMARK G2M CHECKPOINT; (M5925)HALLMARK E2F TARGETS	0		0	1	0	0	0	0	0	0	0	0	0	0	0	0	0	1	0	0	1	0	2
4659	PPP1R12A	0	1	1	0	0	PPP1R12A	protein phosphatase 1 regulatory subunit 12A	GO:0035508 positive regulation of myosin-light-chain-phosphatase activity;GO:0035507 regulation of myosin-light-chain-phosphatase activity;GO:1901550 regulation of endothelial cell development		Predicted intracellular proteins	Actin filaments;Cytosol (Supported)	(M12)PID RHOA PATHWAY; (M71)PID ILK PATHWAY; (M129)PID PLK1 PATHWAY		0		0	0	0	0	0	0	0	0	0	0	1	0	0	0	0	1	0	0	0	0	2
473	RERE	0	1	0	0	1	RERE	arginine-glutamic acid dipeptide repeats	GO:0021691 cerebellar Purkinje cell layer maturation;GO:0021590 cerebellum maturation;GO:0021699 cerebellar cortex maturation		Transcription factors:Zinc-coordinating DNA-binding domains; Disease related genes; Predicted intracellular proteins; Transcription factors:Helix-turn-helix domains				0		0	0	0	0	0	1	0	0	0	0	0	0	0	0	0	0	0	0	0	0	2
10128	LRPPRC	1	0	1	0	0	LRPPRC	leucine rich pentatricopeptide repeat containing	GO:0000961 negative regulation of mitochondrial RNA catabolic process;GO:0000960 regulation of mitochondrial RNA catabolic process;GO:0000957 mitochondrial RNA catabolic process		Disease related genes; Predicted intracellular proteins	Mitochondria (Enhanced)		(M5893)HALLMARK MITOTIC SPINDLE; (M5936)HALLMARK OXIDATIVE PHOSPHORYLATION	0		0	1	1	1	0	0	0	0	0	0	1	0	0	0	0	0	0	0	0	0	2
5984	RFC4	0	1	0	0	1	RFC4	replication factor C subunit 4	GO:1900262 regulation of DNA-directed DNA polymerase activity;GO:1900264 positive regulation of DNA-directed DNA polymerase activity;GO:0042276 error-prone translesion synthesis		Predicted intracellular proteins	Nucleoplasm (Enhanced)	(M46)PID ATR PATHWAY; (M1)PID FANCONI PATHWAY	(M5951)HALLMARK SPERMATOGENESIS; (M5898)HALLMARK DNA REPAIR; (M5941)HALLMARK UV RESPONSE UP	0		0	0	0	0	0	0	1	1	0	0	0	0	1	1	1	1	1	1	0	0	2
829	CAPZA1	0	1	0	1	0	CAPZA1	capping actin protein of muscle Z-line subunit alpha 1	GO:0051016 barbed-end actin filament capping;GO:0051693 actin filament capping;GO:0030835 negative regulation of actin filament depolymerization		Predicted intracellular proteins				0		0	1	0	0	0	0	0	0	0	0	0	0	0	0	0	0	0	0	0	0	2
3182	HNRNPAB	0	1	0	0	1	HNRNPAB	heterogeneous nuclear ribonucleoprotein A/B	GO:0001837 epithelial to mesenchymal transition;GO:0048762 mesenchymal cell differentiation;GO:0060485 mesenchyme development		Predicted intracellular proteins	Nucleoplasm (Enhanced)			0		1	0	0	0	0	0	0	0	0	0	0	0	0	0	0	0	0	0	0	0	2
79882	ZC3H14	0	1	0	0	1	ZC3H14	zinc finger CCCH-type containing 14	GO:1900364 negative regulation of mRNA polyadenylation;GO:0031441 negative regulation of mRNA 3'-end processing;GO:1900363 regulation of mRNA polyadenylation		Disease related genes; Predicted intracellular proteins	Nuclear speckles (Enhanced); Additional: Nucleoli;Nucleoli rim		(M5951)HALLMARK SPERMATOGENESIS	0		1	1	0	1	0	0	0	0	0	0	1	1	0	0	0	0	0	0	0	0	2
8241	RBM10	0	1	0	0	1	RBM10	RNA binding motif protein 10	GO:0034393 positive regulation of smooth muscle cell apoptotic process;GO:0048025 negative regulation of mRNA splicing, via spliceosome;GO:0070935 3'-UTR-mediated mRNA stabilization		Disease related genes; Cancer-related genes:Mutated cancer genes; Predicted intracellular proteins	Nuclear speckles (Enhanced)			0		1	1	0	1	0	0	0	0	0	0	0	1	0	0	0	0	0	0	0	0	2
2806	GOT2	1	0	1	0	0	GOT2	glutamic-oxaloacetic transaminase 2	GO:0019550 glutamate catabolic process to aspartate;GO:0019551 glutamate catabolic process to 2-oxoglutarate;GO:0006106 fumarate metabolic process		Transporters; Cancer-related genes:Mutational cancer driver genes; ENZYME proteins:Transferases; Predicted intracellular proteins; Enzymes; Candidate cardiovascular disease genes			(M5926)HALLMARK MYC TARGETS V1; (M5936)HALLMARK OXIDATIVE PHOSPHORYLATION; (M5937)HALLMARK GLYCOLYSIS	0		0	1	0	0	0	0	0	0	0	0	0	0	0	0	0	0	0	0	0	0	2
8208	CHAF1B	0	1	0	0	1	CHAF1B	chromatin assembly factor 1 subunit B	GO:0006335 DNA replication-dependent nucleosome assembly;GO:0034723 DNA replication-dependent nucleosome organization;GO:0006334 nucleosome assembly		Predicted intracellular proteins	Nucleoplasm (Supported)			0		0	0	0	0	0	0	1	1	0	0	0	0	0	1	0	0	1	0	0	0	2
8826	IQGAP1	1	0	1	0	0	IQGAP1	IQ motif containing GTPase activating protein 1	GO:1900086 positive regulation of peptidyl-tyrosine autophosphorylation;GO:1900084 regulation of peptidyl-tyrosine autophosphorylation;GO:0072015 glomerular visceral epithelial cell development		Predicted intracellular proteins	Cell Junctions;Plasma membrane (Supported)	(M163)PID LIS1 PATHWAY; (M72)PID NECTIN PATHWAY; (M156)PID ECADHERIN NASCENT AJ PATHWAY		0		0	0	0	0	0	0	0	0	0	1	0	0	0	0	0	0	0	1	0	0	2
54617	INO80	0	1	0	0	1	INO80	INO80 complex ATPase subunit	GO:0042766 nucleosome mobilization;GO:0010571 positive regulation of nuclear cell cycle DNA replication;GO:2000105 positive regulation of DNA-dependent DNA replication		Enzymes; Predicted intracellular proteins; ENZYME proteins:Hydrolases	Nuclear bodies;Nucleoplasm (Supported); Additional: Cytosol			0		0	0	0	0	0	1	1	1	0	0	0	0	1	1	0	0	1	1	0	1	2
1778	DYNC1H1	1	0	1	0	0	DYNC1H1	dynein cytoplasmic 1 heavy chain 1	GO:0072382 minus-end-directed vesicle transport along microtubule;GO:0072385 minus-end-directed organelle transport along microtubule;GO:1905832 positive regulation of spindle assembly		Disease related genes; Predicted intracellular proteins	Centrosome;Cytosol (Supported)	(M163)PID LIS1 PATHWAY	(M5893)HALLMARK MITOTIC SPINDLE	0		0	1	0	0	1	0	0	0	0	0	0	0	1	0	0	1	0	0	1	0	2
26135	SERBP1	0	1	0	0	1	SERBP1	SERPINE1 mRNA binding protein 1	GO:0030578 PML body organization;GO:0030575 nuclear body organization;GO:0006997 nucleus organization		Predicted intracellular proteins	Cytosol (Enhanced)		(M5926)HALLMARK MYC TARGETS V1	0		0	1	0	1	0	0	0	0	0	0	0	0	0	0	0	0	0	0	0	0	2
9112	MTA1	0	1	0	0	1	MTA1	metastasis associated 1	GO:1902499 positive regulation of protein autoubiquitination;GO:1902498 regulation of protein autoubiquitination;GO:0045475 locomotor rhythm		Transcription factors:Zinc-coordinating DNA-binding domains; Transcription factors:Helix-turn-helix domains; Predicted intracellular proteins; Cancer-related genes:Candidate cancer biomarkers	Nucleoplasm (Enhanced); Additional: Cytosol	(M200)PID ERA GENOMIC PATHWAY; (M66)PID MYC ACTIV PATHWAY	(M5942)HALLMARK UV RESPONSE DN	0		0	0	0	0	0	1	0	1	0	0	0	0	0	0	0	0	0	0	0	1	2
4361	MRE11	0	1	0	0	1	MRE11	MRE11 homolog, double strand break repair nuclease	GO:0097551 mitochondrial double-strand break repair;GO:0097552 mitochondrial double-strand break repair via homologous recombination;GO:0110025 DNA strand resection involved in replication fork processing		Predicted intracellular proteins; Disease related genes; Cancer-related genes:Candidate cancer biomarkers	Nucleoplasm (Enhanced)	(M258)PID BARD1 PATHWAY; (M84)PID ATM PATHWAY; (M1)PID FANCONI PATHWAY	(M5925)HALLMARK E2F TARGETS	0		0	1	0	0	0	0	1	1	0	0	0	0	1	0	1	1	1	1	1	1	2
9667	SAFB2	0	0	0	1	1	SAFB2	scaffold attachment factor B2	GO:0060008 Sertoli cell differentiation;GO:0060765 regulation of androgen receptor signaling pathway;GO:0030521 androgen receptor signaling pathway		Predicted intracellular proteins	Nucleoplasm (Supported); Additional: Nuclear bodies;Vesicles			0		1	0	0	1	0	0	0	0	0	0	0	1	0	0	0	0	0	0	0	0	2
83939	EIF2A	0	1	1	0	0	EIF2A	eukaryotic translation initiation factor 2A	GO:0032933 SREBP signaling pathway;GO:0071501 cellular response to sterol depletion;GO:0006991 response to sterol depletion		Predicted intracellular proteins	Cytosol;Mitochondria (Approved)	(M286)PID TGFBR PATHWAY		0		0	1	1	0	1	0	0	0	0	1	0	0	0	0	0	0	0	0	0	0	2
9219	MTA2	0	1	0	0	1	MTA2	metastasis associated 1 family member 2	GO:0010762 regulation of fibroblast migration;GO:0010761 fibroblast migration;GO:0006305 DNA alkylation		Transcription factors:Zinc-coordinating DNA-binding domains; Transcription factors:Helix-turn-helix domains; Predicted intracellular proteins	Nucleoplasm (Enhanced)	(M101)PID HDAC CLASSI PATHWAY		0		0	0	0	0	0	1	0	0	0	0	0	0	0	1	0	0	1	0	0	0	2
317762	CCDC85C	0	1	0	0	1	CCDC85C	coiled-coil domain containing 85C	GO:0021987 cerebral cortex development;GO:0021543 pallium development;GO:0021537 telencephalon development		Predicted intracellular proteins	Cell Junctions;Nucleoli rim (Approved); Additional: Mitotic chromosome;Nuclear bodies;Nucleoplasm			0		0	0	0	0	0	0	0	0	0	0	0	0	0	0	0	0	0	0	0	0	2
1523	CUX1	0	1	0	0	1	CUX1	cut like homeobox 1	GO:0000301 retrograde transport, vesicle recycling within Golgi;GO:0006891 intra-Golgi vesicle-mediated transport;GO:0050775 positive regulation of dendrite morphogenesis		Transcription factors:Helix-turn-helix domains; Cancer-related genes:Mutated cancer genes; Predicted intracellular proteins	Golgi apparatus;Nucleoplasm (Supported)			0		0	0	0	0	0	0	0	0	0	0	0	0	0	0	0	0	0	0	0	0	2
6201	RPS7	0	1	1	0	0	RPS7	ribosomal protein S7	GO:1902255 positive regulation of intrinsic apoptotic signaling pathway by p53 class mediator;GO:1904667 negative regulation of ubiquitin protein ligase activity;GO:0051444 negative regulation of ubiquitin-protein transferase activity		Disease related genes; Ribosomal proteins; Predicted intracellular proteins	Cytosol;Endoplasmic reticulum (Approved)			0		1	1	1	1	1	0	0	0	0	0	0	0	0	0	0	0	1	0	0	0	2
1108	CHD4	0	1	0	0	1	CHD4	chromodomain helicase DNA binding protein 4	GO:0043044 ATP-dependent chromatin remodeling;GO:0032508 DNA duplex unwinding;GO:0032392 DNA geometric change		ENZYME proteins:Hydrolases; Cancer-related genes:Mutational cancer driver genes; Disease related genes; Cancer-related genes:Mutated cancer genes; Enzymes; Potential drug targets; Predicted intracellular proteins	Nucleoplasm (Enhanced)	(M101)PID HDAC CLASSI PATHWAY		0		0	0	0	0	0	1	1	0	0	0	0	0	0	0	0	0	1	0	0	0	2
9557	CHD1L	0	1	0	0	1	CHD1L	chromodomain helicase DNA binding protein 1 like	GO:0006293 nucleotide-excision repair, preincision complex stabilization;GO:0006295 nucleotide-excision repair, DNA incision, 3'-to lesion;GO:0000717 nucleotide-excision repair, DNA duplex unwinding		Enzymes; Predicted intracellular proteins; ENZYME proteins:Hydrolases	Nucleoplasm (Supported)			0		0	0	0	0	0	1	1	1	0	0	0	0	1	1	0	0	0	0	0	0	2
3021	H3F3B	0	1	0	0	1	H3-3B	H3.3 histone B	GO:1902340 negative regulation of chromosome condensation;GO:0031509 telomeric heterochromatin assembly;GO:0031508 pericentric heterochromatin assembly		Cancer-related genes; Disease related genes; Predicted intracellular proteins	Nucleoplasm (Enhanced)			0		0	1	0	0	0	1	1	0	0	0	0	0	0	1	1	1	0	0	1	0	2
4133	MAP2	0	1	0	0	1	MAP2	microtubule associated protein 2	GO:2000575 negative regulation of microtubule motor activity;GO:1901951 regulation of anterograde dense core granule transport;GO:1901953 positive regulation of anterograde dense core granule transport		FDA approved drug targets:Small molecule drugs; Predicted intracellular proteins	Cytosol;Plasma membrane (Approved)	(M87)PID LKB1 PATHWAY		0		0	0	0	0	0	0	0	0	0	0	0	0	0	0	0	0	0	0	0	0	2
10644	IGF2BP2	0	0	1	1	0	IGF2BP2	insulin like growth factor 2 mRNA binding protein 2	GO:0051028 mRNA transport;GO:0043488 regulation of mRNA stability;GO:0043487 regulation of RNA stability		Predicted intracellular proteins	Cytosol (Enhanced)			0		1	1	1	1	0	0	0	0	0	0	1	0	0	0	0	0	0	0	0	0	2
11335	CBX3	0	1	0	0	1	CBX3	chromobox 3	GO:0071549 cellular response to dexamethasone stimulus;GO:0071548 response to dexamethasone;GO:0070317 negative regulation of G0 to G1 transition		Predicted intracellular proteins	Nucleoplasm (Supported); Additional: Nuclear bodies		(M5928)HALLMARK MYC TARGETS V2; (M5926)HALLMARK MYC TARGETS V1	0		0	0	0	0	0	1	0	0	0	0	0	0	0	0	0	0	0	0	1	0	2
4131	MAP1B	0	1	0	0	1	MAP1B	microtubule associated protein 1B	GO:0051913 regulation of synaptic plasticity by chemical substance;GO:0051914 positive regulation of synaptic plasticity by chemical substance;GO:0051915 induction of synaptic plasticity by chemical substance		Predicted intracellular proteins	Cytosol (Enhanced)	(M69)PID REELIN PATHWAY; (M163)PID LIS1 PATHWAY; (M108)PID NETRIN PATHWAY	(M5942)HALLMARK UV RESPONSE DN	0		0	0	0	0	0	0	0	0	0	0	0	0	0	0	0	0	0	0	0	0	2
5983	RFC3	0	1	0	0	1	RFC3	replication factor C subunit 3	GO:1900262 regulation of DNA-directed DNA polymerase activity;GO:1900264 positive regulation of DNA-directed DNA polymerase activity;GO:0042276 error-prone translesion synthesis		Predicted intracellular proteins	Nucleoplasm;Vesicles (Supported)	(M46)PID ATR PATHWAY; (M1)PID FANCONI PATHWAY	(M5898)HALLMARK DNA REPAIR; (M5925)HALLMARK E2F TARGETS	0		0	0	0	0	0	0	1	1	0	0	0	0	1	1	1	1	1	1	0	0	2
55775	TDP1	0	1	0	0	1	TDP1	tyrosyl-DNA phosphodiesterase 1	GO:0000012 single strand break repair;GO:0006302 double-strand break repair;GO:0090305 nucleic acid phosphodiester bond hydrolysis		Disease related genes; Predicted intracellular proteins	Nucleoplasm (Supported); Additional: Plasma membrane			0		0	0	0	0	0	0	1	1	0	0	0	0	1	0	0	0	0	0	0	1	2
4646	MYO6	1	0	1	0	0	MYO6	myosin VI	GO:0030050 vesicle transport along actin filament;GO:0099515 actin filament-based transport;GO:0042491 inner ear auditory receptor cell differentiation		Disease related genes; Predicted intracellular proteins	Nucleoplasm (Enhanced)	(M232)PID ECADHERIN STABILIZATION PATHWAY		0		0	0	0	0	0	0	0	0	0	1	0	0	0	0	0	0	1	0	0	0	2
5108	PCM1	1	0	1	0	0	PCM1	pericentriolar material 1	GO:0022027 interkinetic nuclear migration;GO:0034454 microtubule anchoring at centrosome;GO:0072393 microtubule anchoring at microtubule organizing center		Cancer-related genes:Mutational cancer driver genes; Disease related genes; Predicted intracellular proteins	Centrosome (Enhanced); Additional: Cytosol;Nuclear membrane		(M5893)HALLMARK MITOTIC SPINDLE	0		0	0	0	0	0	0	0	0	0	0	1	0	0	0	0	1	0	0	0	0	2
23367	LARP1	0	1	1	0	0	LARP1	La ribonucleoprotein 1, translational regulator	GO:0072752 cellular response to rapamycin;GO:1901355 response to rapamycin;GO:0071362 cellular response to ether		Predicted intracellular proteins	Cytosol;Endoplasmic reticulum;Nucleoplasm (Supported)			0		0	1	1	1	0	0	0	0	0	0	0	0	0	0	0	0	0	0	0	0	2
6421	SFPQ	0	1	1	0	0	SFPQ	splicing factor proline and glutamine rich	GO:0098961 dendritic transport of ribonucleoprotein complex;GO:0098963 dendritic transport of messenger ribonucleoprotein complex;GO:1902177 positive regulation of oxidative stress-induced intrinsic apoptotic signaling pathway		Cancer-related genes; Disease related genes; Predicted intracellular proteins; Transcription factors:Yet undefined DNA-binding domains	Nucleoplasm (Enhanced)		(M5901)HALLMARK G2M CHECKPOINT	0		1	0	0	0	0	0	0	1	0	0	1	1	0	0	0	0	0	0	0	1	2
6147	RPL23A	0	0	1	0	1	RPL23A	ribosomal protein L23a	GO:0000027 ribosomal large subunit assembly;GO:0042255 ribosome assembly;GO:0042273 ribosomal large subunit biogenesis		Ribosomal proteins; Predicted intracellular proteins	Cytosol;Endoplasmic reticulum;Nucleoli fibrillar center (Approved)			0		1	1	1	0	1	0	0	0	0	0	0	0	0	0	0	0	0	0	0	0	2
9877	ZC3H11A	0	1	0	0	1	ZC3H11A	zinc finger CCCH-type containing 11A	GO:0016973 poly(A)+ mRNA export from nucleus;GO:0031124 mRNA 3'-end processing;GO:0006406 mRNA export from nucleus		Predicted intracellular proteins	Nuclear speckles (Approved)			0		1	0	0	0	0	0	0	0	0	0	1	0	0	0	0	0	0	0	0	0	2
170463	SSBP4	0	1	0	0	1	SSBP4	single stranded DNA binding protein 4	GO:0045944 positive regulation of transcription by RNA polymerase II;GO:0045893 positive regulation of transcription, DNA-templated;GO:1903508 positive regulation of nucleic acid-templated transcription		Predicted intracellular proteins	Nucleoplasm (Approved)			0		0	0	0	0	0	0	0	0	0	0	0	0	0	0	0	0	0	0	0	0	2
3190	HNRNPK	0	1	1	0	0	HNRNPK	heterogeneous nuclear ribonucleoprotein K	GO:1905599 positive regulation of low-density lipoprotein receptor activity;GO:1902165 regulation of intrinsic apoptotic signaling pathway in response to DNA damage by p53 class mediator;GO:0010988 regulation of low-density lipoprotein particle clearance		Disease related genes; Predicted intracellular proteins	Nucleoplasm (Enhanced)			0		1	0	0	1	0	0	0	0	0	0	0	1	0	0	0	0	1	0	1	0	2
1993	ELAVL2	0	1	0	0	1	ELAVL2	ELAV like RNA binding protein 2	GO:0000377 RNA splicing, via transesterification reactions with bulged adenosine as nucleophile;GO:0000398 mRNA splicing, via spliceosome;GO:0000375 RNA splicing, via transesterification reactions		Predicted intracellular proteins	Nucleoplasm (Approved); Additional: Cytosol			0		1	0	0	0	0	0	0	0	0	0	0	0	0	0	0	0	0	0	0	0	2
10725	NFAT5	0	1	1	0	0	NFAT5	nuclear factor of activated T cells 5	GO:1904996 positive regulation of leukocyte adhesion to vascular endothelial cell;GO:0070884 regulation of calcineurin-NFAT signaling cascade;GO:0106056 regulation of calcineurin-mediated signaling		Transcription factors:Immunoglobulin fold; Predicted intracellular proteins	Nucleoplasm (Supported); Additional: Cytosol	(M16518)ST WNT CA2 CYCLIC GMP PATHWAY; (M3501)ST B CELL ANTIGEN RECEPTOR; (M9526)ST T CELL SIGNAL TRANSDUCTION	(M5890)HALLMARK TNFA SIGNALING VIA NFKB	0		0	0	0	0	0	0	0	0	0	0	0	0	0	0	0	0	0	0	0	0	2
1973	EIF4A1	0	1	0	0	1	EIF4A1	eukaryotic translation initiation factor 4A1	GO:0002183 cytoplasmic translational initiation;GO:0002181 cytoplasmic translation;GO:0006413 translational initiation		Enzymes; Predicted intracellular proteins; ENZYME proteins:Hydrolases	Cytosol (Approved)	(M121)PID MTOR 4PATHWAY; (M66)PID MYC ACTIV PATHWAY	(M5922)HALLMARK UNFOLDED PROTEIN RESPONSE; (M5926)HALLMARK MYC TARGETS V1	0		1	1	0	0	0	0	0	0	0	0	0	0	0	0	0	0	0	0	0	0	2
6605	SMARCE1	0	1	0	0	1	SMARCE1	SWI/SNF related, matrix associated, actin dependent regulator of chromatin, subfamily e, member 1	GO:0006337 nucleosome disassembly;GO:0031498 chromatin disassembly;GO:0032986 protein-DNA complex disassembly		Cancer-related genes; Disease related genes; Transcription factors:Other all-alpha-helical DNA-binding domains; Predicted intracellular proteins	Nucleoplasm (Supported)	(M119)PID ERB GENOMIC PATHWAY; (M151)PID AR TF PATHWAY		0		0	0	0	0	0	1	0	0	0	0	0	0	0	1	0	0	0	0	1	0	2
8815	BANF1	0	1	0	0	1	BANF1	BAF nuclear assembly factor 1	GO:0075713 establishment of integrated proviral latency;GO:0019043 establishment of viral latency;GO:0007084 mitotic nuclear envelope reassembly		Disease related genes; Predicted intracellular proteins	Nucleoplasm (Supported); Additional: Cytosol		(M5922)HALLMARK UNFOLDED PROTEIN RESPONSE	0		0	0	0	0	0	0	1	0	0	0	1	0	0	1	0	1	0	0	0	0	2
6594	SMARCA1	0	1	0	0	1	SMARCA1	SWI/SNF related, matrix associated, actin dependent regulator of chromatin, subfamily a, member 1	GO:0000733 DNA strand renaturation;GO:0043044 ATP-dependent chromatin remodeling;GO:0032392 DNA geometric change		Transcription factors:Helix-turn-helix domains; Predicted intracellular proteins	Nucleoplasm (Supported); Additional: Vesicles			0		0	0	0	0	0	1	1	0	0	0	0	0	0	0	0	0	0	0	0	0	2
4736	RPL10A	0	1	0	1	0	RPL10A	ribosomal protein L10a	GO:0000470 maturation of LSU-rRNA;GO:0042273 ribosomal large subunit biogenesis;GO:0002181 cytoplasmic translation		Ribosomal proteins; Predicted intracellular proteins	Cytosol;Endoplasmic reticulum (Supported); Additional: Nucleoli			0		1	1	0	0	0	0	0	0	0	1	0	0	0	0	0	0	0	0	0	0	2
1063	CENPF	0	1	0	0	1	CENPF	centromere protein F	GO:0051382 kinetochore assembly;GO:0051383 kinetochore organization;GO:0021591 ventricular system development		Predicted intracellular proteins; Disease related genes; Cancer-related genes:Candidate cancer biomarkers	Nucleoplasm (Supported)	(M176)PID FOXM1 PATHWAY	(M5893)HALLMARK MITOTIC SPINDLE; (M5901)HALLMARK G2M CHECKPOINT	0		0	0	0	0	0	0	0	0	0	0	0	0	1	1	1	1	0	1	0	0	2
3187	HNRNPH1	0	1	1	0	0	HNRNPH1	heterogeneous nuclear ribonucleoprotein H1	GO:0008543 fibroblast growth factor receptor signaling pathway;GO:0044344 cellular response to fibroblast growth factor stimulus;GO:0043484 regulation of RNA splicing		Predicted intracellular proteins	Nucleoplasm (Enhanced)			0		1	0	0	0	0	0	0	0	1	0	0	1	0	0	0	0	0	0	0	0	2
5093	PCBP1	0	1	0	0	1	PCBP1	poly(rC) binding protein 1	GO:0039694 viral RNA genome replication;GO:0019079 viral genome replication;GO:0019058 viral life cycle		Cancer-related genes:Mutational cancer driver genes; Cancer-related genes:Mutated cancer genes; Predicted intracellular proteins	Nuclear speckles (Enhanced); Additional: Cytoplasmic bodies		(M5926)HALLMARK MYC TARGETS V1	0		1	0	0	0	0	0	0	0	0	0	0	0	0	0	0	0	0	0	0	0	2
6124	RPL4	0	0	1	0	1	RPL4	ribosomal protein L4	GO:0006614 SRP-dependent cotranslational protein targeting to membrane;GO:0006613 cotranslational protein targeting to membrane;GO:0045047 protein targeting to ER		Ribosomal proteins; Predicted intracellular proteins	Cytosol;Endoplasmic reticulum (Supported); Additional: Nuclear bodies;Nucleoli			0		1	1	1	0	0	0	0	0	0	0	0	0	0	0	0	0	0	0	0	0	2
6925	TCF4	0	1	0	0	1	TCF4	transcription factor 4	GO:0065004 protein-DNA complex assembly;GO:0071824 protein-DNA complex subunit organization;GO:0045666 positive regulation of neuron differentiation		Disease related genes; Transcription factors:Basic domains; Predicted intracellular proteins	Cytosol;Nucleoplasm (Supported)	(M58)PID AR PATHWAY; (M223)PID BETA CATENIN NUC PATHWAY		0		0	0	0	0	0	0	0	0	0	0	0	0	0	1	0	0	0	0	0	0	2
2010	EMD	0	1	0	0	1	EMD	emerin	GO:0071763 nuclear membrane organization;GO:0007084 mitotic nuclear envelope reassembly;GO:0031468 nuclear envelope reassembly		Disease related genes	Nuclear membrane (Enhanced); Additional: Endoplasmic reticulum			0		0	0	0	0	0	0	0	0	0	0	1	0	0	0	0	1	0	0	0	0	2
222658	KCTD20	0	1	0	0	1	KCTD20	potassium channel tetramerization domain containing 20	GO:0042327 positive regulation of phosphorylation;GO:0010562 positive regulation of phosphorus metabolic process;GO:0045937 positive regulation of phosphate metabolic process		Predicted intracellular proteins	Endoplasmic reticulum (Approved); Additional: Nuclear speckles			0		0	0	0	0	0	0	0	0	0	0	0	0	0	0	0	0	0	0	0	0	2
10295	BCKDK	0	0	0	1	1	BCKDK	branched chain keto acid dehydrogenase kinase	GO:0009083 branched-chain amino acid catabolic process;GO:0009081 branched-chain amino acid metabolic process;GO:0010906 regulation of glucose metabolic process	Atypical: PDK/BCKDK protein kinase family	Disease related genes; ENZYME proteins:Transferases; Enzymes; Kinases:Atypical kinases; Potential drug targets; Predicted intracellular proteins	Mitochondria (Supported)			0		0	1	0	0	0	0	0	0	0	0	0	0	0	0	0	0	0	0	0	0	2
5981	RFC1	0	1	0	0	1	RFC1	replication factor C subunit 1	GO:0090618 DNA clamp unloading;GO:0042276 error-prone translesion synthesis;GO:0070987 error-free translesion synthesis		Predicted intracellular proteins	Nucleoplasm (Enhanced)	(M94)PID FAS PATHWAY	(M5893)HALLMARK MITOTIC SPINDLE; (M5925)HALLMARK E2F TARGETS	0		0	0	0	0	0	0	1	1	0	0	0	0	1	1	1	1	1	1	0	0	2
221496	LEMD2	0	1	0	0	1	LEMD2	LEM domain nuclear envelope protein 2	GO:0060914 heart formation;GO:0071168 protein localization to chromatin;GO:0030514 negative regulation of BMP signaling pathway		Disease related genes; Predicted intracellular proteins	Nuclear membrane (Supported)			0		0	0	0	0	0	0	0	0	0	0	0	0	0	0	0	1	0	0	0	0	2
2314	FLII	0	0	1	1	0	FLII	FLII actin remodeling protein	GO:0051014 actin filament severing;GO:0051016 barbed-end actin filament capping;GO:0051693 actin filament capping		Predicted intracellular proteins	Centriolar satellite;Cytosol;Nucleoplasm (Enhanced)		(M5909)HALLMARK MYOGENESIS	0		0	0	0	0	0	0	0	0	0	1	0	0	0	0	0	0	0	0	0	0	2
6134	RPL10	0	1	1	0	0	RPL10	ribosomal protein L10	GO:1990403 embryonic brain development;GO:0000027 ribosomal large subunit assembly;GO:0042255 ribosome assembly		Cancer-related genes; Disease related genes; Ribosomal proteins; Predicted intracellular proteins	Cytosol;Endoplasmic reticulum (Enhanced)			0		1	1	1	0	1	0	0	0	0	0	0	0	0	0	0	0	0	0	0	0	2
6122	RPL3	0	1	1	0	0	RPL3	ribosomal protein L3	GO:0000027 ribosomal large subunit assembly;GO:0071353 cellular response to interleukin-4;GO:0070670 response to interleukin-4		Ribosomal proteins; FDA approved drug targets:Small molecule drugs; Predicted intracellular proteins	Cytosol;Nucleoli (Supported)			0		1	1	1	0	1	0	0	0	0	0	0	0	0	0	0	0	0	0	0	0	2
5928	RBBP4	0	1	0	0	1	RBBP4	RB binding protein 4, chromatin remodeling factor	GO:0006335 DNA replication-dependent nucleosome assembly;GO:0034723 DNA replication-dependent nucleosome organization;GO:0060416 response to growth hormone		Predicted intracellular proteins; Cancer-related genes:Candidate cancer biomarkers	Nucleoplasm (Enhanced)	(M219)PID HEDGEHOG GLI PATHWAY; (M279)PID RB 1PATHWAY; (M101)PID HDAC CLASSI PATHWAY		0		0	1	0	0	0	1	1	0	0	0	0	0	1	1	0	1	1	0	1	0	2
6938	TCF12	0	1	0	0	1	TCF12	transcription factor 12	GO:1902036 regulation of hematopoietic stem cell differentiation;GO:0060218 hematopoietic stem cell differentiation;GO:1901532 regulation of hematopoietic progenitor cell differentiation		Cancer-related genes:Mutational cancer driver genes; Transcription factors:Basic domains; Disease related genes; Predicted intracellular proteins	Nuclear speckles;Nucleoplasm (Supported)			0		0	0	0	0	0	0	0	0	0	0	0	0	0	0	0	0	0	0	1	0	2
23028	KDM1A	0	1	0	0	1	KDM1A	lysine demethylase 1A	GO:0046098 guanine metabolic process;GO:0033184 positive regulation of histone ubiquitination;GO:0051572 negative regulation of histone H3-K4 methylation		Disease related genes; Predicted intracellular proteins	Nucleoplasm (Supported); Additional: Cytosol	(M288)PID HES HEY PATHWAY; (M17)PID NOTCH PATHWAY; (M58)PID AR PATHWAY		0		1	0	0	0	0	1	0	1	0	0	0	1	0	0	1	0	1	1	1	1	2
22913	RALY	0	1	0	0	1	RALY	RALY heterogeneous nuclear ribonucleoprotein	GO:0042632 cholesterol homeostasis;GO:0055092 sterol homeostasis;GO:0055088 lipid homeostasis		Predicted intracellular proteins	Nucleoplasm (Enhanced); Additional: Vesicles			0		1	0	0	0	0	0	0	0	1	0	0	0	0	0	0	0	0	0	0	0	2
7572	ZNF24	0	1	0	0	1	ZNF24	zinc finger protein 24	GO:0042552 myelination;GO:0007272 ensheathment of neurons;GO:0008366 axon ensheathment		Transcription factors:Zinc-coordinating DNA-binding domains; Predicted intracellular proteins	Nucleoplasm (Supported)			0		0	0	0	0	0	0	0	0	0	0	0	0	0	0	0	0	0	0	0	0	2
3301	DNAJA1	1	0	0	0	1	DNAJA1	DnaJ heat shock protein family (Hsp40) member A1	GO:1905258 regulation of nitrosative stress-induced intrinsic apoptotic signaling pathway;GO:1905259 negative regulation of nitrosative stress-induced intrinsic apoptotic signaling pathway;GO:1990442 intrinsic apoptotic signaling pathway in response to nitrosative stress		Predicted intracellular proteins	Cytosol (Supported); Additional: Microtubules	(M151)PID AR TF PATHWAY	(M5941)HALLMARK UV RESPONSE UP; (M5902)HALLMARK APOPTOSIS	0		0	1	0	0	0	0	0	0	0	1	0	0	1	0	0	0	0	0	0	0	2
9459	ARHGEF6	0	1	0	0	1	ARHGEF6	Rac/Cdc42 guanine nucleotide exchange factor 6	GO:0030032 lamellipodium assembly;GO:0097581 lamellipodium organization;GO:0007254 JNK cascade		Cancer-related genes:Mutational cancer driver genes; Disease related genes; Predicted intracellular proteins	Cytosol (Approved)	(M83)PID CDC42 REG PATHWAY; (M241)PID RAC1 REG PATHWAY; (M71)PID ILK PATHWAY	(M5915)HALLMARK APICAL JUNCTION	0		0	0	0	0	0	0	0	0	0	0	0	0	0	0	0	0	0	0	0	0	2
27067	STAU2	0	1	0	0	1	STAU2	staufen double-stranded RNA binding protein 2			Predicted intracellular proteins	Nucleoplasm (Supported); Additional: Cytosol			0		0	0	0	0	0	0	0	0	0	0	0	0	0	0	0	0	0	0	0	0	2
24148	PRPF6	0	1	0	0	1	PRPF6	pre-mRNA processing factor 6	GO:0000244 spliceosomal tri-snRNP complex assembly;GO:0000387 spliceosomal snRNP assembly;GO:0000245 spliceosomal complex assembly		Disease related genes; Predicted intracellular proteins	Nuclear speckles (Supported)			0		1	0	0	0	1	0	0	0	0	0	1	0	0	0	0	0	0	0	0	0	2
51637	RTRAF	0	1	1	0	0	RTRAF	RNA transcription, translation and transport factor	GO:0006388 tRNA splicing, via endonucleolytic cleavage and ligation;GO:0000394 RNA splicing, via endonucleolytic cleavage and ligation;GO:0008033 tRNA processing		Predicted intracellular proteins	Nucleoplasm (Supported)			0		1	1	0	0	0	0	0	0	0	0	1	0	0	0	0	0	0	0	0	0	2
8402	SLC25A11	1	1	0	0	0	SLC25A11	solute carrier family 25 member 11	GO:0015709 thiosulfate transport;GO:0015729 oxaloacetate transport;GO:0015743 malate transport		Transporters:Electrochemical Potential-driven transporters			(M5936)HALLMARK OXIDATIVE PHOSPHORYLATION	0		0	0	0	0	0	0	0	0	0	1	0	0	0	0	0	0	0	0	0	0	2
55636	CHD7	0	1	0	0	1	CHD7	chromodomain helicase DNA binding protein 7	GO:0003226 right ventricular compact myocardium morphogenesis;GO:0003221 right ventricular cardiac muscle tissue morphogenesis;GO:0021553 olfactory nerve development		ENZYME proteins:Hydrolases; Disease related genes; Enzymes; Potential drug targets; Cancer-related genes:Candidate cancer biomarkers; Predicted intracellular proteins	Nucleoplasm (Supported); Additional: Nucleoli	(M23)PID WNT NONCANONICAL PATHWAY		0		0	1	0	0	0	1	1	0	0	0	0	0	0	0	0	0	0	0	0	0	2
8301	PICALM	1	1	0	0	0	PICALM	phosphatidylinositol binding clathrin assembly protein	GO:0097753 membrane bending;GO:1902962 regulation of metalloendopeptidase activity involved in amyloid precursor protein catabolic process;GO:1902963 negative regulation of metalloendopeptidase activity involved in amyloid precursor protein catabolic process		Cancer-related genes; Disease related genes; Predicted intracellular proteins	Vesicles (Enhanced)		(M5945)HALLMARK HEME METABOLISM	0		0	1	0	0	0	0	0	0	0	0	0	0	0	0	0	0	0	0	0	0	2
55929	DMAP1	0	1	0	0	1	DMAP1	DNA methyltransferase 1 associated protein 1	GO:0043968 histone H2A acetylation;GO:0042307 positive regulation of protein import into nucleus;GO:1904591 positive regulation of protein import		Transcription factors:Helix-turn-helix domains; Predicted intracellular proteins	Nucleoplasm (Supported); Additional: Cytosol			0		0	1	0	0	0	1	0	1	0	0	1	0	0	1	0	0	0	0	0	0	2
9745	ZNF536	0	1	0	0	1	ZNF536	zinc finger protein 536	GO:0048387 negative regulation of retinoic acid receptor signaling pathway;GO:0048385 regulation of retinoic acid receptor signaling pathway;GO:0048384 retinoic acid receptor signaling pathway		Transcription factors:Zinc-coordinating DNA-binding domains; Predicted intracellular proteins	Cell Junctions;Nucleoplasm (Approved)			0		0	0	0	0	0	0	0	0	0	0	0	0	0	0	0	0	0	0	0	0	2
1500	CTNND1	0	0	1	1	0	CTNND1	catenin delta 1	GO:0035635 entry of bacterium into host cell;GO:0044331 cell-cell adhesion mediated by cadherin;GO:0099072 regulation of postsynaptic membrane neurotransmitter receptor levels		Cancer-related genes:Mutational cancer driver genes; Disease related genes; Predicted intracellular proteins	Plasma membrane (Enhanced)	(M184)PID ECADHERIN KERATINOCYTE PATHWAY; (M266)PID NCADHERIN PATHWAY; (M156)PID ECADHERIN NASCENT AJ PATHWAY	(M5915)HALLMARK APICAL JUNCTION	0		0	0	0	0	0	0	0	0	0	1	0	0	0	0	0	0	0	0	0	0	2
84991	RBM17	0	1	0	0	1	RBM17	RNA binding motif protein 17	GO:0000380 alternative mRNA splicing, via spliceosome;GO:0000377 RNA splicing, via transesterification reactions with bulged adenosine as nucleophile;GO:0000398 mRNA splicing, via spliceosome		Predicted intracellular proteins	Nucleoplasm (Supported)			0		1	0	0	0	0	0	0	0	0	0	0	1	0	0	0	0	0	0	0	0	2
8289	ARID1A	0	1	0	0	1	ARID1A	AT-rich interaction domain 1A	GO:0042766 nucleosome mobilization;GO:0048096 chromatin-mediated maintenance of transcription;GO:0042921 glucocorticoid receptor signaling pathway		Transcription factors:Helix-turn-helix domains; Cancer-related genes:Mutational cancer driver genes; Disease related genes; Cancer-related genes:Mutated cancer genes; Predicted intracellular proteins	Nucleoplasm (Enhanced)			0		0	0	0	0	0	1	0	0	0	0	0	0	0	1	0	0	0	0	1	0	2
1629	DBT	1	0	0	1	0	DBT	dihydrolipoamide branched chain transacylase E2	GO:0009083 branched-chain amino acid catabolic process;GO:0009081 branched-chain amino acid metabolic process;GO:0009063 cellular amino acid catabolic process		Disease related genes; ENZYME proteins:Transferases; Enzymes; Potential drug targets; Predicted intracellular proteins	Mitochondria (Supported)		(M5905)HALLMARK ADIPOGENESIS	0		0	1	0	0	0	0	0	0	0	0	0	0	0	0	0	0	0	0	0	0	2
7155	TOP2B	0	1	0	0	1	TOP2B	DNA topoisomerase II beta	GO:0045870 positive regulation of single stranded viral RNA replication via double stranded DNA intermediate;GO:0006265 DNA topological change;GO:0000712 resolution of meiotic recombination intermediates		Disease related genes; Enzymes; FDA approved drug targets:Small molecule drugs; ENZYME proteins:Isomerase; Predicted intracellular proteins	Nucleoplasm (Enhanced)			0		0	0	0	0	0	1	1	0	0	0	0	0	0	0	0	0	0	0	0	1	2
10342	TFG	0	1	1	0	0	TFG	trafficking from ER to golgi regulator	GO:0048207 vesicle targeting, rough ER to cis-Golgi;GO:0048208 COPII vesicle coating;GO:0006901 vesicle coating		Cancer-related genes; Disease related genes; Predicted intracellular proteins	Vesicles (Supported); Additional: Cytosol			0		0	0	0	0	0	0	0	0	0	0	0	0	0	0	0	0	0	0	0	0	2
93973	ACTR8	0	1	0	0	1	ACTR8	actin related protein 8	GO:0043044 ATP-dependent chromatin remodeling;GO:0006338 chromatin remodeling;GO:0006302 double-strand break repair		Predicted intracellular proteins	Nucleoplasm (Supported); Additional: Centrosome			0		0	0	0	0	0	1	0	1	0	0	0	0	1	0	0	0	0	0	0	1	2
79913	ACTR5	0	1	0	0	1	ACTR5	actin related protein 5	GO:0070914 UV-damage excision repair;GO:0043044 ATP-dependent chromatin remodeling;GO:0034644 cellular response to UV		Predicted intracellular proteins				0		0	0	0	0	0	1	0	1	0	0	0	0	1	0	0	0	0	0	0	1	2
4781	NFIB	0	1	0	0	1	NFIB	nuclear factor I B	GO:2000790 regulation of mesenchymal cell proliferation involved in lung development;GO:2000791 negative regulation of mesenchymal cell proliferation involved in lung development;GO:2000795 negative regulation of epithelial cell proliferation involved in lung morphogenesis		Cancer-related genes; Predicted intracellular proteins; Transcription factors:beta-Hairpin exposed by an alpha/beta-scaffold	Nucleoli fibrillar center;Nucleoplasm (Supported)	(M285)PID HNF3A PATHWAY	(M5942)HALLMARK UV RESPONSE DN	0		0	0	0	0	0	0	0	0	0	0	0	0	0	0	0	0	1	0	0	0	2
8359	HIST1H4A	0	1	0	0	1	H4C1	H4 clustered histone 1	GO:0045653 negative regulation of megakaryocyte differentiation;GO:0006335 DNA replication-dependent nucleosome assembly;GO:0034723 DNA replication-dependent nucleosome organization		Disease related genes; Predicted intracellular proteins				0		0	1	0	0	0	1	1	1	0	0	0	0	1	1	1	1	0	0	1	1	2
3895	KTN1	1	0	0	1	0	KTN1	kinectin 1	GO:0007018 microtubule-based movement;GO:0043687 post-translational protein modification;GO:0007017 microtubule-based process		Cancer-related genes; Predicted intracellular proteins	Endoplasmic reticulum (Enhanced)			0		0	0	0	0	0	0	0	0	0	0	0	0	0	0	0	0	0	0	0	0	2
92140	MTDH	0	1	1	0	0	MTDH	metadherin	GO:0031663 lipopolysaccharide-mediated signaling pathway;GO:0070830 bicellular tight junction assembly;GO:0120192 tight junction assembly		Predicted intracellular proteins	Endoplasmic reticulum (Enhanced)	(M66)PID MYC ACTIV PATHWAY		0		0	0	0	0	0	0	0	0	0	0	0	0	0	0	0	0	0	0	0	0	2
9793	CKAP5	0	1	0	0	1	CKAP5	cytoskeleton associated protein 5	GO:0030951 establishment or maintenance of microtubule cytoskeleton polarity;GO:0090063 positive regulation of microtubule nucleation;GO:0010968 regulation of microtubule nucleation		Predicted intracellular proteins	Centrosome;Plasma membrane (Approved); Additional: Nucleoli;Nucleoli rim	(M242)PID AURORA A PATHWAY; (M71)PID ILK PATHWAY	(M5893)HALLMARK MITOTIC SPINDLE	0		0	0	0	0	0	0	0	0	0	0	1	0	1	0	0	1	0	0	0	0	2
3181	HNRNPA2B1	0	1	0	1	0	HNRNPA2B1	heterogeneous nuclear ribonucleoprotein A2/B1	GO:1905663 positive regulation of telomerase RNA reverse transcriptase activity;GO:1905661 regulation of telomerase RNA reverse transcriptase activity;GO:1990428 miRNA transport		Cancer-related genes; Disease related genes; Predicted intracellular proteins	Nucleoplasm (Enhanced)		(M5926)HALLMARK MYC TARGETS V1	0		1	1	0	1	0	0	1	0	0	0	1	1	0	0	1	0	0	1	0	0	2
1995	ELAVL3	0	1	0	0	1	ELAVL3	ELAV like RNA binding protein 3	GO:0007399 nervous system development;GO:0030154 cell differentiation;GO:0048869 cellular developmental process		Predicted intracellular proteins				0		0	0	0	0	0	0	0	0	0	0	0	0	0	0	0	0	0	0	0	0	2
85456	TNKS1BP1	0	1	0	1	0	TNKS1BP1	tankyrase 1 binding protein 1	GO:0031954 positive regulation of protein autophosphorylation;GO:0010800 positive regulation of peptidyl-threonine phosphorylation;GO:0000289 nuclear-transcribed mRNA poly(A) tail shortening		Predicted intracellular proteins	Plasma membrane (Supported); Additional: Actin filaments			0		1	1	0	0	0	0	0	1	0	0	0	0	0	0	1	0	1	1	0	1	2
85441	HELZ2	0	0	1	1	0	HELZ2	helicase with zinc finger 2	GO:0000184 nuclear-transcribed mRNA catabolic process, nonsense-mediated decay;GO:0090501 RNA phosphodiester bond hydrolysis;GO:0000956 nuclear-transcribed mRNA catabolic process		Predicted intracellular proteins			(M5911)HALLMARK INTERFERON ALPHA RESPONSE; (M5913)HALLMARK INTERFERON GAMMA RESPONSE	0		0	1	0	0	0	0	0	0	0	0	0	0	0	0	0	0	0	0	0	0	2
11168	PSIP1	0	1	0	0	1	PSIP1	PC4 and SFRS1 interacting protein 1	GO:0075713 establishment of integrated proviral latency;GO:0019043 establishment of viral latency;GO:0019042 viral latency		Cancer-related genes; Disease related genes; Predicted intracellular proteins	Nucleoplasm (Enhanced)		(M5925)HALLMARK E2F TARGETS	0		1	0	0	0	1	0	0	0	0	0	1	0	0	0	0	0	0	0	0	0	2
7290	HIRA	0	1	0	0	1	HIRA	histone cell cycle regulator	GO:0006336 DNA replication-independent nucleosome assembly;GO:0034724 DNA replication-independent nucleosome organization;GO:0006334 nucleosome assembly		Predicted intracellular proteins	Nucleoplasm (Enhanced)		(M5901)HALLMARK G2M CHECKPOINT	0		0	1	0	0	0	0	1	0	0	0	0	0	0	1	0	0	0	0	1	0	2
23255	MTCL1	0	1	0	1	0	MTCL1	microtubule crosslinking factor 1	GO:2000576 positive regulation of microtubule motor activity;GO:2000574 regulation of microtubule motor activity;GO:0090314 positive regulation of protein targeting to membrane		Predicted intracellular proteins				0		0	1	0	0	0	0	0	0	0	0	0	0	0	0	0	0	0	0	0	0	2
1616	DAXX	0	1	0	0	1	DAXX	death domain associated protein	GO:0072737 response to diamide;GO:0072738 cellular response to diamide;GO:1903936 cellular response to sodium arsenite		Predicted intracellular proteins; Cancer-related genes:Candidate cancer biomarkers	Nuclear bodies;Nucleoplasm (Enhanced)	(M197)PID HIV NEF PATHWAY; (M286)PID TGFBR PATHWAY; (M261)PID P53 REGULATION PATHWAY		0		0	0	0	0	0	1	1	0	0	0	0	0	0	1	0	1	1	1	1	0	2
9774	BCLAF1	0	1	0	0	1	BCLAF1	BCL2 associated transcription factor 1	GO:2000144 positive regulation of DNA-templated transcription, initiation;GO:2000142 regulation of DNA-templated transcription, initiation;GO:2001244 positive regulation of intrinsic apoptotic signaling pathway		Cancer-related genes:Mutational cancer driver genes; Cancer-related genes:Mutated cancer genes; Predicted intracellular proteins	Nuclear speckles (Enhanced)			0		0	0	0	0	0	0	0	0	0	0	0	0	0	0	0	0	0	0	0	0	2
5058	PAK1	0	1	0	0	1	PAK1	p21 (RAC1) activated kinase 1	GO:0060244 negative regulation of cell proliferation involved in contact inhibition;GO:0060242 contact inhibition;GO:0033148 positive regulation of intracellular estrogen receptor signaling pathway	STE Ser/Thr protein kinase family	Kinases:STE Ser/Thr protein kinases; ENZYME proteins:Transferases; Enzymes; RAS pathway related proteins; Predicted intracellular proteins	Cytosol;Plasma membrane (Supported)	(M273)PID EPHA2 FWD PATHWAY; (M268)PID S1P S1P2 PATHWAY; (M76)PID P38 ALPHA BETA PATHWAY	(M5902)HALLMARK APOPTOSIS	0		0	1	0	0	0	1	0	0	0	1	0	0	0	0	0	0	0	1	1	0	2
7170	TPM3	1	0	1	0	0	TPM3	tropomyosin 3	GO:0030049 muscle filament sliding;GO:0033275 actin-myosin filament sliding;GO:0070252 actin-mediated cell contraction		Cancer-related genes; Disease related genes; Predicted intracellular proteins	Actin filaments (Approved); Additional: Cytosol		(M5909)HALLMARK MYOGENESIS	0		0	0	0	0	0	0	0	0	0	1	0	0	0	0	0	0	0	0	0	0	2
2332	FMR1	0	1	1	0	0	FMR1	FMRP translational regulator 1	GO:1901254 positive regulation of intracellular transport of viral material;GO:1900453 negative regulation of long-term synaptic depression;GO:1901252 regulation of intracellular transport of viral material		Disease related genes; Predicted intracellular proteins	Cytosol (Enhanced)			0		1	1	1	1	0	0	0	0	0	0	1	1	0	0	0	0	0	0	0	0	2
4784	NFIX	0	1	0	1	0	NFIX	nuclear factor I X	GO:0006260 DNA replication;GO:0000122 negative regulation of transcription by RNA polymerase II;GO:0006259 DNA metabolic process		Disease related genes; Predicted intracellular proteins; Transcription factors:beta-Hairpin exposed by an alpha/beta-scaffold	Nucleoplasm (Supported)			0		0	0	0	0	0	0	0	0	0	0	0	0	0	0	0	0	1	0	0	0	2
55749	CCAR1	0	1	0	0	1	CCAR1	cell division cycle and apoptosis regulator 1	GO:0000377 RNA splicing, via transesterification reactions with bulged adenosine as nucleophile;GO:0000398 mRNA splicing, via spliceosome;GO:0000375 RNA splicing, via transesterification reactions		Cancer-related genes:Mutational cancer driver genes; Predicted intracellular proteins	Nucleoplasm (Supported); Additional: Golgi apparatus			0		1	0	0	0	0	0	0	0	0	0	0	0	0	0	0	0	0	0	0	0	2
10165	SLC25A13	1	0	0	0	1	SLC25A13	solute carrier family 25 member 13	GO:0043490 malate-aspartate shuttle;GO:0015810 aspartate transmembrane transport;GO:0070778 L-aspartate transmembrane transport		Predicted intracellular proteins; Disease related genes; Transporters:Electrochemical Potential-driven transporters; Potential drug targets	Mitochondria (Supported)		(M5937)HALLMARK GLYCOLYSIS	0		0	1	0	0	0	0	0	0	0	0	0	0	0	0	0	0	0	0	0	0	2
8531	YBX3	0	1	1	0	0	YBX3	Y-box binding protein 3	GO:1902219 negative regulation of intrinsic apoptotic signaling pathway in response to osmotic stress;GO:1902218 regulation of intrinsic apoptotic signaling pathway in response to osmotic stress;GO:0008627 intrinsic apoptotic signaling pathway in response to osmotic stress		Transcription factors:beta-Barrel DNA-binding domains; Predicted intracellular proteins	Cytosol (Supported)			0		0	1	1	1	0	0	0	0	0	0	0	0	0	0	0	0	0	0	0	0	2
171017	ZNF384	0	1	0	0	1	ZNF384	zinc finger protein 384	GO:0045944 positive regulation of transcription by RNA polymerase II;GO:0045893 positive regulation of transcription, DNA-templated;GO:1903508 positive regulation of nucleic acid-templated transcription		Cancer-related genes; Transcription factors:Zinc-coordinating DNA-binding domains; Predicted intracellular proteins	Nucleoplasm (Approved)			0		0	0	0	0	0	0	0	0	0	0	0	0	0	0	0	0	0	0	0	0	2
324	APC	1	0	1	0	0	APC	APC regulator of WNT signaling pathway	GO:1904885 beta-catenin destruction complex assembly;GO:1904781 positive regulation of protein localization to centrosome;GO:1904779 regulation of protein localization to centrosome		Cancer-related genes:Mutational cancer driver genes; Disease related genes; Cancer-related genes:Mutated cancer genes; Predicted intracellular proteins	Plasma membrane (Approved); Additional: Golgi apparatus;Nucleoplasm	(M31)PID BETA CATENIN DEG PATHWAY; (M90)PID WNT CANONICAL PATHWAY; (M7871)ST GRANULE CELL SURVIVAL PATHWAY	(M5896)HALLMARK TGF BETA SIGNALING; (M5893)HALLMARK MITOTIC SPINDLE	1	R-HSA-4791275,R-HSA-4791275,R-HSA-4791275,R-HSA-4791275,R-HSA-4791275,R-HSA-4791275,R-HSA-4791275,R-HSA-4791275,R-HSA-4791275,R-HSA-4791275,R-HSA-4791275,R-HSA-4791275,R-HSA-4791275,R-HSA-4791275,R-HSA-4791275,R-HSA-4791275,R-HSA-4791275,R-HSA-4791275,R-HSA-4791275,R-HSA-4791275,R-HSA-4791275,R-HSA-4791275,R-HSA-4791275,R-HSA-4791275,R-HSA-4791275,R-HSA-4791275,R-HSA-4791275,R-HSA-4791275,R-HSA-4…	0	0	0	0	0	1	0	0	0	0	0	0	0	0	0	0	0	0	0	0	2
10180	RBM6	0	1	0	1	0	RBM6	RNA binding motif protein 6	GO:0000377 RNA splicing, via transesterification reactions with bulged adenosine as nucleophile;GO:0000398 mRNA splicing, via spliceosome;GO:0000375 RNA splicing, via transesterification reactions		Predicted intracellular proteins; Cancer-related genes:Candidate cancer biomarkers	Nuclear speckles (Approved); Additional: Cytoplasmic bodies			0		1	0	0	0	0	0	0	0	0	0	0	0	0	0	0	0	0	0	0	0	2
3833	KIFC1	0	1	0	0	1	KIFC1	kinesin family member C1	GO:0007080 mitotic metaphase plate congression;GO:0051310 metaphase plate congression;GO:0090307 mitotic spindle assembly		Predicted intracellular proteins	Centrosome (Approved)			0		0	0	0	0	0	0	0	0	0	0	0	0	0	0	0	0	0	0	0	0	2
8653	DDX3Y	0	0	1	1	0	DDX3Y	DEAD-box helicase 3 Y-linked	GO:0007276 gamete generation;GO:0048609 multicellular organismal reproductive process;GO:0032504 multicellular organism reproduction		ENZYME proteins:Hydrolases; Disease related genes; Enzymes; Potential drug targets; Predicted intracellular proteins	Cytosol (Supported); Additional: Nucleoplasm			0		0	0	0	0	0	0	0	0	0	0	0	0	0	0	0	0	0	0	0	0	2
7153	TOP2A	0	1	0	0	1	TOP2A	DNA topoisomerase II alpha	GO:0045870 positive regulation of single stranded viral RNA replication via double stranded DNA intermediate;GO:1905463 negative regulation of DNA duplex unwinding;GO:0030263 apoptotic chromosome condensation		Enzymes; FDA approved drug targets:Small molecule drugs; ENZYME proteins:Isomerase; Cancer-related genes:Candidate cancer biomarkers; Predicted intracellular proteins	Nucleoplasm (Supported); Additional: Nucleoli	(M236)PID DELTA NP63 PATHWAY	(M5949)HALLMARK PEROXISOME; (M5902)HALLMARK APOPTOSIS; (M5893)HALLMARK MITOTIC SPINDLE	0		0	0	0	0	0	0	1	0	0	0	0	0	1	1	1	1	0	0	0	1	2
23394	ADNP	0	1	0	0	1	ADNP	activity dependent neuroprotector homeobox	GO:0006357 regulation of transcription by RNA polymerase II;GO:0006366 transcription by RNA polymerase II;GO:0006355 regulation of transcription, DNA-templated		Transcription factors:Helix-turn-helix domains; Disease related genes; Cancer-related genes:Mutated cancer genes; Transcription factors:Zinc-coordinating DNA-binding domains; Predicted intracellular proteins	Nucleoplasm (Approved)			0		0	0	0	0	0	0	0	0	0	0	0	0	0	0	0	0	0	0	0	0	2
51773	RSF1	0	1	0	0	1	RSF1	remodeling and spacing factor 1	GO:0016584 nucleosome positioning;GO:0050434 positive regulation of viral transcription;GO:0034080 CENP-A containing nucleosome assembly		Predicted intracellular proteins	Nucleoplasm (Enhanced)			0		0	1	0	0	0	1	1	0	0	0	0	0	0	1	0	1	0	0	0	0	2
10111	RAD50	0	1	0	0	1	RAD50	RAD50 double strand break repair protein	GO:0031860 telomeric 3' overhang formation;GO:0000019 regulation of mitotic recombination;GO:1904354 negative regulation of telomere capping		Disease related genes; Predicted intracellular proteins	Nucleoplasm (Supported)	(M258)PID BARD1 PATHWAY; (M84)PID ATM PATHWAY; (M1)PID FANCONI PATHWAY	(M5925)HALLMARK E2F TARGETS	0		0	1	0	0	0	0	1	1	0	0	0	0	1	0	1	1	1	1	1	1	2
22985	ACIN1	0	1	0	0	1	ACIN1	apoptotic chromatin condensation inducer 1	GO:0030263 apoptotic chromosome condensation;GO:0045657 positive regulation of monocyte differentiation;GO:0045655 regulation of monocyte differentiation		Transporters:Primary Active Transporters; Predicted intracellular proteins	Nucleoplasm (Supported); Additional: Cytosol;Plasma membrane			0		1	0	0	0	0	0	1	0	0	0	0	0	0	1	0	0	0	0	1	0	2
7913	DEK	0	1	0	0	1	DEK	DEK proto-oncogene	GO:0045815 positive regulation of gene expression, epigenetic;GO:2000779 regulation of double-strand break repair;GO:0019079 viral genome replication		Predicted intracellular proteins; Disease related genes; Cancer-related genes:Candidate cancer biomarkers	Nucleoplasm (Enhanced)		(M5925)HALLMARK E2F TARGETS; (M5926)HALLMARK MYC TARGETS V1	0		0	0	0	0	0	0	0	1	0	0	0	0	0	0	0	0	0	1	1	1	2
6207	RPS13	0	1	0	0	1	RPS13	ribosomal protein S13	GO:0033119 negative regulation of RNA splicing;GO:0006614 SRP-dependent cotranslational protein targeting to membrane;GO:0006613 cotranslational protein targeting to membrane		Ribosomal proteins; Predicted intracellular proteins	Endoplasmic reticulum (Approved)			0		1	1	0	0	0	0	0	0	0	0	0	1	0	0	0	0	0	0	0	0	2
6233	RPS27A	0	1	1	0	0	RPS27A	ribosomal protein S27a	GO:0042276 error-prone translesion synthesis;GO:0000717 nucleotide-excision repair, DNA duplex unwinding;GO:0070987 error-free translesion synthesis		Ribosomal proteins; Predicted intracellular proteins	Cytosol;Endoplasmic reticulum;Nucleoli (Supported)			1	R-HSA-1643713,R-HSA-2644603,R-HSA-1643713,R-HSA-2644603,R-HSA-1643713,R-HSA-2644603,R-HSA-1643713,R-HSA-2644603,R-HSA-1643713,R-HSA-2644603,R-HSA-1643713,R-HSA-2644603,R-HSA-1643713,R-HSA-2644603,R-HSA-1643713,R-HSA-2644603,R-HSA-1643713,R-HSA-2644603,R-HSA-1643713,R-HSA-2644603,R-HSA-1643713,R-HSA-2644603,R-HSA-1643713,R-HSA-2644603,R-HSA-1643713,R-HSA-2644603,R-HSA-1643713,R-HSA-2644603,R-HSA-1…	1	1	1	1	0	0	1	1	0	0	0	0	1	1	0	1	1	1	1	0	2
58525	WIZ	0	1	0	0	1	WIZ	WIZ zinc finger	GO:0010571 positive regulation of nuclear cell cycle DNA replication;GO:2000105 positive regulation of DNA-dependent DNA replication;GO:0033262 regulation of nuclear cell cycle DNA replication		Transcription factors:Zinc-coordinating DNA-binding domains; Predicted intracellular proteins	Nucleoplasm (Enhanced); Additional: Midbody		(M5941)HALLMARK UV RESPONSE UP	0		0	0	0	0	0	0	0	0	0	0	0	0	1	0	0	0	1	1	0	0	2
6210	RPS15A	0	1	1	0	0	RPS15A	ribosomal protein S15a	GO:0006614 SRP-dependent cotranslational protein targeting to membrane;GO:0006613 cotranslational protein targeting to membrane;GO:0045047 protein targeting to ER		Ribosomal proteins; Predicted intracellular proteins				0		1	1	1	0	0	0	0	0	0	0	0	0	0	0	0	0	0	0	0	0	2
6601	SMARCC2	0	1	0	0	1	SMARCC2	SWI/SNF related, matrix associated, actin dependent regulator of chromatin subfamily c member 2	GO:0006337 nucleosome disassembly;GO:0031498 chromatin disassembly;GO:0032986 protein-DNA complex disassembly		Transcription factors:Helix-turn-helix domains; Predicted intracellular proteins	Nucleoplasm (Enhanced)	(M115)PID REG GR PATHWAY		0		0	0	0	0	0	1	0	0	0	0	0	0	0	1	0	0	0	0	1	1	2
11331	PHB2	0	1	1	0	0	PHB2	prohibitin 2	GO:0039520 induction by virus of host autophagy;GO:0060762 regulation of branching involved in mammary gland duct morphogenesis;GO:0042695 thelarche		Predicted intracellular proteins	Mitochondria (Enhanced)	(M200)PID ERA GENOMIC PATHWAY	(M5926)HALLMARK MYC TARGETS V1; (M5936)HALLMARK OXIDATIVE PHOSPHORYLATION	0		0	1	0	0	0	0	0	0	0	0	1	0	0	0	0	0	0	1	0	0	2
546	ATRX	0	1	0	0	1	ATRX	ATRX chromatin remodeler	GO:0035120 post-embryonic appendage morphogenesis;GO:0035127 post-embryonic limb morphogenesis;GO:0035128 post-embryonic forelimb morphogenesis		ENZYME proteins:Hydrolases; Cancer-related genes:Mutational cancer driver genes; Disease related genes; Enzymes; Potential drug targets; Transcription factors:Zinc-coordinating DNA-binding domains; Predicted intracellular proteins	Nuclear bodies (Supported)		(M5942)HALLMARK UV RESPONSE DN; (M5901)HALLMARK G2M CHECKPOINT	0		0	0	0	0	0	1	1	1	0	0	0	0	1	1	1	1	1	1	1	0	2
57459	GATAD2B	0	1	0	0	1	GATAD2B	GATA zinc finger domain containing 2B	GO:0043044 ATP-dependent chromatin remodeling;GO:0006338 chromatin remodeling;GO:0006325 chromatin organization		Transcription factors:Zinc-coordinating DNA-binding domains; Disease related genes; Predicted intracellular proteins	Nucleoplasm (Enhanced)	(M101)PID HDAC CLASSI PATHWAY		0		0	0	0	0	0	1	0	0	0	0	0	0	0	0	0	0	1	0	0	0	2
4869	NPM1	0	1	0	0	1	NPM1	nucleophosmin 1	GO:0060735 regulation of eIF2 alpha phosphorylation by dsRNA;GO:1902629 regulation of mRNA stability involved in cellular response to UV;GO:0006407 rRNA export from nucleus		Cancer-related genes:Mutational cancer driver genes; Disease related genes; Cancer-related genes:Mutated cancer genes; Predicted intracellular proteins	Nucleoli rim (Enhanced); Additional: Nucleoplasm	(M258)PID BARD1 PATHWAY; (M14)PID AURORA B PATHWAY; (M255)PID HIF1 TFPATHWAY	(M5928)HALLMARK MYC TARGETS V2; (M5922)HALLMARK UNFOLDED PROTEIN RESPONSE; (M5926)HALLMARK MYC TARGETS V1	0		0	1	0	1	1	1	1	1	0	0	1	0	0	1	0	1	1	1	0	0	2
5423	POLB	1	0	0	0	1	POLB	DNA polymerase beta	GO:0006286 base-excision repair, base-free sugar-phosphate removal;GO:0098502 DNA dephosphorylation;GO:0071707 immunoglobulin heavy chain V-D-J recombination		ENZYME proteins:Transferases; Enzymes; FDA approved drug targets:Small molecule drugs; Predicted intracellular proteins	Vesicles (Uncertain)		(M5898)HALLMARK DNA REPAIR	0		0	0	0	0	0	0	0	1	0	0	0	0	1	0	0	0	0	1	0	1	2
7798	LUZP1	0	0	1	1	0	LUZP1	leucine zipper protein 1	GO:0021503 neural fold bending;GO:0001842 neural fold formation;GO:0060571 morphogenesis of an epithelial fold		Predicted intracellular proteins	Actin filaments (Approved)			0		0	0	0	0	0	0	0	0	0	0	0	0	0	0	0	0	0	0	0	0	2
23468	CBX5	0	1	0	0	1	CBX5	chromobox 5	GO:0070317 negative regulation of G0 to G1 transition;GO:0070316 regulation of G0 to G1 transition;GO:0045023 G0 to G1 transition		Predicted intracellular proteins	Nucleoplasm (Enhanced)	(M14)PID AURORA B PATHWAY; (M40)PID E2F PATHWAY	(M5925)HALLMARK E2F TARGETS	0		0	0	0	0	0	0	0	0	0	0	0	0	0	0	0	0	0	0	0	0	2
192669	AGO3	0	0	1	0	1	AGO3	argonaute RISC catalytic component 3	GO:0090625 mRNA cleavage involved in gene silencing by siRNA;GO:0035279 mRNA cleavage involved in gene silencing by miRNA;GO:0098795 mRNA cleavage involved in gene silencing		Predicted intracellular proteins	Cytoplasmic bodies (Supported); Additional: Cytosol;Nucleoplasm			0		0	1	1	0	1	0	0	0	0	0	0	0	0	0	0	0	0	0	1	0	2
7812	CSDE1	0	0	1	0	0	CSDE1	cold shock domain containing E1	GO:0070966 nuclear-transcribed mRNA catabolic process, no-go decay;GO:0075522 IRES-dependent viral translational initiation;GO:0019081 viral translation		Cancer-related genes:Mutational cancer driver genes; Predicted intracellular proteins	Cytosol;Plasma membrane (Enhanced)	(M254)PID MYC REPRESS PATHWAY		0		0	1	1	0	1	0	0	0	0	0	0	0	0	0	0	0	0	0	0	0	1
25777	SUN2	0	1	0	0	0	SUN2	Sad1 and UNC84 domain containing 2	GO:0021817 nucleokinesis involved in cell motility in cerebral cortex radial glia guided migration;GO:0031022 nuclear migration along microfilament;GO:0030473 nuclear migration along microtubule		Predicted intracellular proteins	Nuclear membrane (Supported)		(M5893)HALLMARK MITOTIC SPINDLE	0		0	0	0	0	0	0	0	0	0	0	0	0	0	0	0	1	0	0	0	0	1
5756	TWF1	0	0	0	1	0	TWF1	twinfilin actin binding protein 1	GO:0031289 actin phosphorylation;GO:0043538 regulation of actin phosphorylation;GO:0030047 actin modification		Disease related genes; Predicted intracellular proteins	Cytosol (Supported); Additional: Nucleoli			0		0	0	0	0	0	0	0	0	0	0	0	0	0	0	0	0	0	0	0	0	1
29128	UHRF1	0	1	0	0	0	UHRF1	ubiquitin like with PHD and ring finger domains 1	GO:2000371 regulation of DNA topoisomerase (ATP-hydrolyzing) activity;GO:2000373 positive regulation of DNA topoisomerase (ATP-hydrolyzing) activity;GO:0010216 maintenance of DNA methylation		Disease related genes; ENZYME proteins:Transferases; Enzymes; Potential drug targets; Predicted intracellular proteins	Nucleoplasm (Supported)			0		0	0	0	0	0	0	0	1	0	0	0	0	0	0	0	0	0	0	0	0	1
6520	SLC3A2	1	0	0	0	0	SLC3A2	solute carrier family 3 member 2	GO:0015823 phenylalanine transport;GO:1904273 L-alanine import across plasma membrane;GO:1904557 L-alanine transmembrane transport		Predicted intracellular proteins; CD markers; Transporters:Accessory Factors Involved in Transport; Cancer-related genes:Candidate cancer biomarkers	Plasma membrane (Supported); Additional: Nucleoplasm	(M60)PID NFAT TFPATHWAY	(M5939)HALLMARK P53 PATHWAY	0		0	1	0	0	0	0	0	0	0	0	0	0	0	0	0	0	0	0	0	0	1
8638	OASL	0	0	0	1	0	OASL	2'-5'-oligoadenylate synthetase like	GO:0060700 regulation of ribonuclease activity;GO:0032069 regulation of nuclease activity;GO:0045071 negative regulation of viral genome replication		Predicted intracellular proteins	Cytosol;Nucleoplasm (Supported)		(M5911)HALLMARK INTERFERON ALPHA RESPONSE; (M5913)HALLMARK INTERFERON GAMMA RESPONSE	0		0	0	0	0	0	0	0	0	0	0	0	0	0	0	0	0	0	0	0	0	1
51474	LIMA1	1	0	0	0	0	LIMA1	LIM domain and actin binding 1	GO:0030299 intestinal cholesterol absorption;GO:0098856 intestinal lipid absorption;GO:0044241 lipid digestion		Predicted intracellular proteins	Actin filaments;Plasma membrane (Enhanced); Additional: Cytosol;Focal adhesion sites	(M232)PID ECADHERIN STABILIZATION PATHWAY	(M5915)HALLMARK APICAL JUNCTION	0		0	0	0	0	0	0	0	0	0	0	0	0	0	0	0	0	0	0	0	0	1
219293	ATAD3C	0	0	1	0	0	ATAD3C	ATPase family AAA domain containing 3C	GO:0007005 mitochondrion organization;GO:0006996 organelle organization;GO:0016043 cellular component organization		Predicted intracellular proteins	Mitochondria (Approved)			0		0	0	0	0	0	0	0	0	0	0	0	0	0	0	0	0	0	0	0	0	1
6558	SLC12A2	1	0	0	0	0	SLC12A2	solute carrier family 12 member 2	GO:0045795 positive regulation of cell volume;GO:0061528 aspartate secretion;GO:1904448 regulation of aspartate secretion		Transporters:Electrochemical Potential-driven transporters; FDA approved drug targets:Small molecule drugs	Vesicles (Approved); Additional: Plasma membrane		(M5951)HALLMARK SPERMATOGENESIS; (M5901)HALLMARK G2M CHECKPOINT	0		0	0	0	0	0	0	0	0	0	0	0	0	0	0	0	0	0	0	0	0	1
1937	EEF1G	0	0	1	0	0	EEF1G	eukaryotic translation elongation factor 1 gamma	GO:0006749 glutathione metabolic process;GO:0006414 translational elongation;GO:0006575 cellular modified amino acid metabolic process		Predicted intracellular proteins	Mitochondria (Approved)			0		0	1	1	0	0	0	0	0	0	0	0	0	0	0	0	0	0	0	0	0	1
6311	ATXN2	0	0	1	0	0	ATXN2	ataxin 2	GO:0010603 regulation of cytoplasmic mRNA processing body assembly;GO:0002091 negative regulation of receptor internalization;GO:0033962 cytoplasmic mRNA processing body assembly		Disease related genes; Predicted intracellular proteins	Cytosol (Enhanced)		(M5892)HALLMARK CHOLESTEROL HOMEOSTASIS	0		0	0	1	0	1	0	0	0	0	0	1	0	0	0	0	0	0	0	0	0	1
2801	GOLGA2	1	0	0	0	0	GOLGA2	golgin A2	GO:0090306 spindle assembly involved in meiosis;GO:0090166 Golgi disassembly;GO:0060050 positive regulation of protein glycosylation		Predicted intracellular proteins	Golgi apparatus (Enhanced)	(M129)PID PLK1 PATHWAY		0		0	0	0	1	0	0	0	0	0	0	0	0	0	0	0	1	0	1	0	0	1
23603	CORO1C	0	0	1	0	0	CORO1C	coronin 1C	GO:0097750 endosome membrane tubulation;GO:0097749 membrane tubulation;GO:2000394 positive regulation of lamellipodium morphogenesis		Predicted intracellular proteins				0		0	0	0	0	0	0	0	0	0	0	0	0	0	0	0	0	0	0	0	0	1
8662	EIF3B	0	0	1	0	0	EIF3B	eukaryotic translation initiation factor 3 subunit B	GO:0075525 viral translational termination-reinitiation;GO:0075522 IRES-dependent viral translational initiation;GO:0019081 viral translation		Predicted intracellular proteins	Cytosol (Approved); Additional: Nucleoplasm		(M5926)HALLMARK MYC TARGETS V1	0		0	1	1	0	1	0	0	0	0	0	0	0	0	0	0	0	0	0	0	0	1
79776	ZFHX4	0	0	0	0	1	ZFHX4	zinc finger homeobox 4	GO:0006357 regulation of transcription by RNA polymerase II;GO:0006366 transcription by RNA polymerase II;GO:0006355 regulation of transcription, DNA-templated		Predicted intracellular proteins; Disease related genes; Transcription factors:Helix-turn-helix domains	Nucleoli fibrillar center;Nucleoplasm (Approved)			0		0	0	0	0	0	0	0	0	0	0	0	0	0	0	0	0	0	0	0	0	1
23347	SMCHD1	1	0	0	0	0	SMCHD1	structural maintenance of chromosomes flexible hinge domain containing 1	GO:0060820 inactivation of X chromosome by heterochromatin assembly;GO:0060821 inactivation of X chromosome by DNA methylation;GO:0034401 chromatin organization involved in regulation of transcription		Disease related genes; Predicted intracellular proteins	Nucleoplasm (Approved); Additional: Nuclear bodies			0		0	0	0	0	0	0	1	1	0	0	0	0	0	0	0	0	0	1	0	0	1
4113	MAGEB2	0	0	1	0	0	MAGEB2	MAGE family member B2			Predicted intracellular proteins	Cytosol (Approved)			0		0	0	0	0	0	0	0	0	0	0	0	0	0	0	0	0	0	0	0	0	1
6203	RPS9	0	0	1	0	0	RPS9	ribosomal protein S9	GO:0045903 positive regulation of translational fidelity;GO:0006450 regulation of translational fidelity;GO:0006614 SRP-dependent cotranslational protein targeting to membrane		Ribosomal proteins; Predicted intracellular proteins			(M5950)HALLMARK ALLOGRAFT REJECTION	0		1	1	1	0	1	0	0	0	0	0	0	0	0	0	0	0	0	0	0	0	1
790	CAD	0	0	1	0	0	CAD	carbamoyl-phosphate synthetase 2, aspartate transcarbamylase, and dihydroorotase	GO:0044205 'de novo' UMP biosynthetic process;GO:0019240 citrulline biosynthetic process;GO:0051414 response to cortisol		ENZYME proteins:Hydrolases; Cancer-related genes:Mutational cancer driver genes; Disease related genes; ENZYME proteins:Transferases; Enzymes; ENZYME proteins:Ligase; Potential drug targets; Predicted intracellular proteins	Nucleoplasm (Supported)	(M8873)ST FAS SIGNALING PATHWAY; (M66)PID MYC ACTIV PATHWAY	(M5926)HALLMARK MYC TARGETS V1	0		0	0	0	0	0	0	0	0	0	0	0	0	0	0	0	0	0	0	0	0	1
3939	LDHA	1	0	0	0	0	LDHA	lactate dehydrogenase A	GO:0048569 post-embryonic animal organ development;GO:0006089 lactate metabolic process;GO:0043627 response to estrogen		ENZYME proteins:Oxidoreductases; Disease related genes; Enzymes; FDA approved drug targets:Small molecule drugs; Cancer-related genes:Candidate cancer biomarkers; Predicted intracellular proteins	Cytosol (Supported); Additional: Vesicles	(M255)PID HIF1 TFPATHWAY; (M66)PID MYC ACTIV PATHWAY	(M5935)HALLMARK FATTY ACID METABOLISM; (M5891)HALLMARK HYPOXIA; (M5924)HALLMARK MTORC1 SIGNALING	0		0	1	0	0	0	0	0	0	0	1	0	0	0	0	0	0	0	0	0	0	1
91748	ELMSAN1	0	0	0	1	0	MIDEAS	mitotic deacetylase associated SANT domain protein	GO:0016575 histone deacetylation;GO:0006476 protein deacetylation;GO:0035601 protein deacylation		Transcription factors:Helix-turn-helix domains; Predicted intracellular proteins	Nucleoplasm (Enhanced)			0		0	0	0	0	0	0	0	0	0	0	0	0	0	0	0	0	0	0	0	0	1
6602	SMARCD1	0	1	0	0	0	SMARCD1	SWI/SNF related, matrix associated, actin dependent regulator of chromatin, subfamily d, member 1	GO:0048096 chromatin-mediated maintenance of transcription;GO:0006337 nucleosome disassembly;GO:0031498 chromatin disassembly		Cancer-related genes; Predicted intracellular proteins	Nucleoplasm (Supported); Additional: Vesicles	(M115)PID REG GR PATHWAY		0		0	0	0	0	0	1	0	0	0	0	0	0	0	1	0	0	0	0	1	0	1
741	ZNHIT2	0	0	0	0	1	ZNHIT2	zinc finger HIT-type containing 2			Predicted intracellular proteins				0		0	0	0	0	0	0	0	0	0	0	0	0	0	0	0	0	0	0	0	0	1
1488	CTBP2	0	0	0	0	1	CTBP2	C-terminal binding protein 2	GO:0048386 positive regulation of retinoic acid receptor signaling pathway;GO:0048790 maintenance of presynaptic active zone structure;GO:1990709 presynaptic active zone organization		Predicted intracellular proteins	Cytosol (Approved)	(M5493)WNT SIGNALING		1	R-HSA-4791275,R-HSA-4791275,R-HSA-4791275,R-HSA-4791275,R-HSA-4791275,R-HSA-4791275,R-HSA-4791275,R-HSA-4791275,R-HSA-4791275,R-HSA-4791275,R-HSA-4791275,R-HSA-4791275,R-HSA-4791275,R-HSA-4791275,R-HSA-4791275,R-HSA-4791275,R-HSA-4791275,R-HSA-4791275,R-HSA-4791275,R-HSA-4791275,R-HSA-4791275,R-HSA-4791275,R-HSA-4791275,R-HSA-4791275,R-HSA-4791275,R-HSA-4791275,R-HSA-4791275,R-HSA-4791275,R-HSA-4…	0	0	0	0	0	0	0	0	0	0	0	0	0	0	0	0	0	0	0	0	1
10549	PRDX4	0	0	0	0	1	PRDX4	peroxiredoxin 4	GO:1905937 negative regulation of germ cell proliferation;GO:2000255 negative regulation of male germ cell proliferation;GO:1905936 regulation of germ cell proliferation		Predicted intracellular proteins; Enzymes; ENZYME proteins:Oxidoreductases; Cancer-related genes:Candidate cancer biomarkers	Cytosol;Endoplasmic reticulum (Supported)		(M5938)HALLMARK REACTIVE OXYGEN SPECIES PATHWAY; (M5925)HALLMARK E2F TARGETS; (M5926)HALLMARK MYC TARGETS V1	0		0	0	0	0	0	0	0	0	0	0	0	0	0	0	0	0	0	0	0	0	1
9118	INA	0	0	0	0	1	INA	internexin neuronal intermediate filament protein alpha	GO:0099185 postsynaptic intermediate filament cytoskeleton organization;GO:0060052 neurofilament cytoskeleton organization;GO:0098974 postsynaptic actin cytoskeleton organization		Predicted intracellular proteins	Intermediate filaments (Approved); Additional: Cytosol			0		0	0	0	0	0	0	0	0	0	0	0	0	0	0	0	0	0	0	0	0	1
23523	CABIN1	0	0	0	0	1	CABIN1	calcineurin binding protein 1	GO:0006336 DNA replication-independent nucleosome assembly;GO:0034724 DNA replication-independent nucleosome organization;GO:0032515 negative regulation of phosphoprotein phosphatase activity		Predicted intracellular proteins	Cytosol;Nucleoplasm (Supported)	(M235)PID TCR CALCIUM PATHWAY; (M113)PID NFAT 3PATHWAY		0		0	1	0	0	0	0	1	0	0	0	0	0	0	1	0	0	0	0	1	0	1
286257	PAXX	0	0	0	0	1	PAXX	PAXX non-homologous end joining factor	GO:0051103 DNA ligation involved in DNA repair;GO:0006266 DNA ligation;GO:0006303 double-strand break repair via nonhomologous end joining		Predicted intracellular proteins	Nucleoplasm (Supported)			0		0	0	0	0	0	0	0	1	0	0	0	0	0	0	0	0	0	0	0	0	1
3615	IMPDH2	0	0	1	0	0	IMPDH2	inosine monophosphate dehydrogenase 2	GO:0006177 GMP biosynthetic process;GO:0006183 GTP biosynthetic process;GO:1901070 guanosine-containing compound biosynthetic process		Enzymes; ENZYME proteins:Oxidoreductases; FDA approved drug targets:Small molecule drugs; Predicted intracellular proteins	Cytosol (Supported); Additional: Rods & Rings		(M5898)HALLMARK DNA REPAIR; (M5926)HALLMARK MYC TARGETS V1	0		0	0	0	0	0	0	0	0	0	0	0	0	0	0	0	0	0	0	0	0	1
2033	EP300	0	1	0	0	0	EP300	E1A binding protein p300	GO:0001966 thigmotaxis;GO:0036268 swimming;GO:0061921 peptidyl-lysine propionylation		Cancer-related genes:Mutational cancer driver genes; Disease related genes; ENZYME proteins:Transferases; Cancer-related genes:Mutated cancer genes; Enzymes; Potential drug targets; Predicted intracellular proteins	Nucleoplasm (Enhanced)	(M32)PID HDAC CLASSIII PATHWAY; (M207)PID RETINOIC ACID PATHWAY; (M44)PID HIF2PATHWAY		1	R-HSA-2644603,R-HSA-2644603,R-HSA-2644603,R-HSA-2644603,R-HSA-2644603,R-HSA-2644603,R-HSA-2644603,R-HSA-2644603,R-HSA-2644603,R-HSA-2644603,R-HSA-2644603,R-HSA-2644603,R-HSA-2644603,R-HSA-2644603,R-HSA-2644603,R-HSA-2644603,R-HSA-2644603,R-HSA-2644603,R-HSA-2644603,R-HSA-2644603,R-HSA-2644603,R-HSA-2644603,R-HSA-2644603,R-HSA-2644603,R-HSA-2644603,R-HSA-2644603,R-HSA-2644603,R-HSA-2644603,R-HSA-2…	0	1	0	0	0	1	0	1	0	0	0	0	1	0	0	1	1	0	1	0	1
8725	URI1	0	0	0	0	1	URI1	URI1 prefoldin like chaperone	GO:0032515 negative regulation of phosphoprotein phosphatase activity;GO:0035308 negative regulation of protein dephosphorylation;GO:2001243 negative regulation of intrinsic apoptotic signaling pathway		Predicted intracellular proteins	Nucleoplasm (Supported); Additional: Cytosol			0		0	0	0	0	0	0	0	0	0	0	0	0	0	0	0	0	0	0	0	0	1
4683	NBN	0	1	0	0	0	NBN	nibrin	GO:0031860 telomeric 3' overhang formation;GO:0030174 regulation of DNA-dependent DNA replication initiation;GO:1904354 negative regulation of telomere capping		Cancer-related genes; Disease related genes; Predicted intracellular proteins	Golgi apparatus (Approved); Additional: Nucleoplasm	(M258)PID BARD1 PATHWAY; (M84)PID ATM PATHWAY; (M46)PID ATR PATHWAY	(M5935)HALLMARK FATTY ACID METABOLISM; (M5925)HALLMARK E2F TARGETS	0		0	1	0	0	0	0	1	1	0	0	0	0	1	0	1	1	1	1	0	1	1
5106	PCK2	1	0	0	0	0	PCK2	phosphoenolpyruvate carboxykinase 2, mitochondrial	GO:0019543 propionate catabolic process;GO:0046327 glycerol biosynthetic process from pyruvate;GO:0019541 propionate metabolic process		Disease related genes; Enzymes; Citric acid cycle related proteins; ENZYME proteins:Lyases; Potential drug targets; Predicted intracellular proteins	Mitochondria (Enhanced)	(M115)PID REG GR PATHWAY		0		0	0	0	0	0	1	0	0	0	0	0	0	0	0	0	0	0	0	0	0	1
5080	PAX6	0	1	0	0	0	PAX6	paired box 6	GO:0003322 pancreatic A cell development;GO:1904798 positive regulation of core promoter binding;GO:0003310 pancreatic A cell differentiation		Predicted intracellular proteins; Disease related genes; Transcription factors:Helix-turn-helix domains	Nucleoplasm (Enhanced)	(M81)PID CDC42 PATHWAY	(M5957)HALLMARK PANCREAS BETA CELLS	0		0	0	0	0	0	0	0	0	0	0	0	0	0	0	0	0	0	0	1	0	1
54921	CHTF8	0	0	0	0	1	CHTF8	chromosome transmission fidelity factor 8	GO:1900262 regulation of DNA-directed DNA polymerase activity;GO:1900264 positive regulation of DNA-directed DNA polymerase activity;GO:0007064 mitotic sister chromatid cohesion		Predicted intracellular proteins	Nucleoplasm (Enhanced)			0		0	0	0	0	0	0	1	0	0	0	0	0	1	1	0	1	0	1	0	0	1
64843	ISL2	0	0	0	0	1	ISL2	ISL LIM homeobox 2	GO:0021524 visceral motor neuron differentiation;GO:0021520 spinal cord motor neuron cell fate specification;GO:0048934 peripheral nervous system neuron differentiation		Transcription factors:Helix-turn-helix domains; Predicted intracellular proteins	Rods & Rings (Approved)			0		0	0	0	0	0	0	0	0	0	0	0	0	0	0	0	0	0	0	0	0	1
5042	PABPC3	0	0	1	0	0	PABPC3	poly(A) binding protein cytoplasmic 3	GO:0016071 mRNA metabolic process;GO:0016070 RNA metabolic process;GO:0090304 nucleic acid metabolic process		Predicted intracellular proteins	Cytosol (Approved)			0		0	0	0	0	0	0	0	0	0	0	0	0	0	0	0	0	0	0	0	0	1
151636	DTX3L	0	0	1	0	0	DTX3L	deltex E3 ubiquitin ligase 3L	GO:1901664 regulation of NAD+ ADP-ribosyltransferase activity;GO:1901666 positive regulation of NAD+ ADP-ribosyltransferase activity;GO:2000646 positive regulation of receptor catabolic process		ENZYME proteins:Transferases; Enzymes; Predicted intracellular proteins	Cytosol;Nucleoplasm (Supported)			0		0	0	0	0	0	0	0	1	0	0	0	0	0	0	0	0	0	1	0	0	1
2923	PDIA3	1	0	0	0	0	PDIA3	protein disulfide isomerase family A member 3	GO:0034975 protein folding in endoplasmic reticulum;GO:0098760 response to interleukin-7;GO:0098761 cellular response to interleukin-7		ENZYME proteins:Isomerase; Enzymes; Predicted intracellular proteins	Endoplasmic reticulum (Enhanced)			0		0	0	0	0	0	0	0	0	0	0	0	0	0	0	0	0	0	0	0	0	1
3188	HNRNPH2	0	1	0	0	0	HNRNPH2	heterogeneous nuclear ribonucleoprotein H2	GO:0043484 regulation of RNA splicing;GO:0000377 RNA splicing, via transesterification reactions with bulged adenosine as nucleophile;GO:0000398 mRNA splicing, via spliceosome		Disease related genes; Predicted intracellular proteins	Nucleoplasm (Enhanced)			0		1	0	0	0	0	0	0	0	0	0	0	1	0	0	0	0	0	0	0	0	1
7284	TUFM	0	0	1	0	0	TUFM	Tu translation elongation factor, mitochondrial	GO:0070125 mitochondrial translational elongation;GO:0045471 response to ethanol;GO:0032543 mitochondrial translation		Disease related genes; Predicted intracellular proteins	Mitochondria (Enhanced)	(M8873)ST FAS SIGNALING PATHWAY	(M5926)HALLMARK MYC TARGETS V1	0		0	1	1	0	0	0	0	0	0	0	0	0	0	0	0	0	0	0	0	0	1
3945	LDHB	1	0	0	0	0	LDHB	lactate dehydrogenase B	GO:0006090 pyruvate metabolic process;GO:0005975 carbohydrate metabolic process;GO:0032787 monocarboxylic acid metabolic process		ENZYME proteins:Oxidoreductases; Disease related genes; Enzymes; FDA approved drug targets:Small molecule drugs; Predicted intracellular proteins	Cytosol (Supported)		(M5936)HALLMARK OXIDATIVE PHOSPHORYLATION; (M5939)HALLMARK P53 PATHWAY	0		0	0	0	0	0	0	0	0	0	0	0	0	0	0	0	0	0	0	0	0	1
9209	LRRFIP2	0	0	1	0	0	LRRFIP2	LRR binding FLII interacting protein 2	GO:0016055 Wnt signaling pathway;GO:0198738 cell-cell signaling by wnt;GO:1905114 cell surface receptor signaling pathway involved in cell-cell signaling		Predicted intracellular proteins; Transcription factors:Yet undefined DNA-binding domains	Actin filaments;Plasma membrane (Approved)			0		0	0	0	0	0	0	0	0	0	1	0	0	0	0	0	0	0	0	0	0	1
4004	LMO1	0	0	0	0	1	LMO1	LIM domain only 1	GO:0046013 regulation of T cell homeostatic proliferation;GO:0001777 T cell homeostatic proliferation;GO:0043029 T cell homeostasis		Cancer-related genes; Disease related genes; Predicted intracellular proteins				0		0	0	0	0	0	0	0	0	0	0	0	0	0	0	0	0	0	0	1	0	1
8879	SGPL1	1	0	0	0	0	SGPL1	sphingosine-1-phosphate lyase 1	GO:0033327 Leydig cell differentiation;GO:0001553 luteinization;GO:0060325 face morphogenesis		Disease related genes; Enzymes; ENZYME proteins:Lyases; Potential drug targets; Predicted intracellular proteins	Endoplasmic reticulum (Supported)	(M155)PID S1P META PATHWAY		0		0	0	0	0	0	0	0	0	0	0	0	0	0	0	0	0	0	0	0	0	1
54840	APTX	0	1	0	0	0	APTX	aprataxin	GO:0000012 single strand break repair;GO:0006266 DNA ligation;GO:0042542 response to hydrogen peroxide		ENZYME proteins:Hydrolases; Disease related genes; Enzymes; Potential drug targets; Predicted intracellular proteins	Nucleoli;Nucleoplasm (Supported)	(M42)PID DNA PK PATHWAY		0		0	0	0	0	0	0	1	1	0	0	0	0	0	0	0	0	0	0	0	1	1
55660	PRPF40A	0	0	0	0	1	PRPF40A	pre-mRNA processing factor 40 homolog A	GO:0045292 mRNA cis splicing, via spliceosome;GO:0032465 regulation of cytokinesis;GO:0008360 regulation of cell shape		Predicted intracellular proteins	Nuclear speckles (Supported)			0		1	0	0	0	0	0	0	0	0	0	0	0	0	0	0	0	0	0	0	0	1
51231	VRK3	0	1	0	0	0	VRK3	VRK serine/threonine kinase 3	GO:0032516 positive regulation of phosphoprotein phosphatase activity;GO:0010922 positive regulation of phosphatase activity;GO:0035307 positive regulation of protein dephosphorylation	CK1 Ser/Thr protein kinase family	Kinases:CK1 Ser/Thr protein kinases; Enzymes; Predicted intracellular proteins	Nucleoplasm;Vesicles (Supported)			0		0	0	0	0	0	0	0	0	0	0	0	0	0	0	0	0	0	0	0	0	1
54931	TRMT10C	1	0	0	0	0	TRMT10C	tRNA methyltransferase 10C, mitochondrial RNase P subunit	GO:0097745 mitochondrial tRNA 5'-end processing;GO:1990180 mitochondrial tRNA 3'-end processing;GO:0000964 mitochondrial RNA 5'-end processing		Disease related genes; ENZYME proteins:Transferases; Enzymes; Potential drug targets; Predicted intracellular proteins	Mitochondria (Supported); Additional: Nucleoplasm			0		1	1	0	0	0	0	0	0	0	0	1	0	0	0	0	0	0	0	0	0	1
2581	GALC	1	0	0	0	0	GALC	galactosylceramidase	GO:0006683 galactosylceramide catabolic process;GO:0019376 galactolipid catabolic process;GO:0046477 glycosylceramide catabolic process		ENZYME proteins:Hydrolases; Disease related genes; Enzymes; Potential drug targets; Predicted intracellular proteins			(M5910)HALLMARK PROTEIN SECRETION	0		0	0	0	0	0	0	0	0	0	0	0	0	0	0	0	0	0	0	0	0	1
144983	HNRNPA1L2	0	1	0	0	0	HNRNPA1L2	heterogeneous nuclear ribonucleoprotein A1 like 2	GO:0051028 mRNA transport;GO:0050657 nucleic acid transport;GO:0050658 RNA transport		Predicted intracellular proteins				0		1	0	0	0	0	0	0	0	0	0	1	0	0	0	0	0	0	0	0	0	1
5033	P4HA1	0	0	0	1	0	P4HA1	prolyl 4-hydroxylase subunit alpha 1	GO:0018401 peptidyl-proline hydroxylation to 4-hydroxy-L-proline;GO:0019471 4-hydroxyproline metabolic process;GO:0019511 peptidyl-proline hydroxylation		Enzymes; ENZYME proteins:Oxidoreductases; Predicted intracellular proteins	Endoplasmic reticulum (Supported); Additional: Mitochondria;Vesicles	(M3468)NABA ECM REGULATORS; (M5885)NABA MATRISOME ASSOCIATED; (M5889)NABA MATRISOME	(M5947)HALLMARK IL2 STAT5 SIGNALING; (M5891)HALLMARK HYPOXIA; (M5924)HALLMARK MTORC1 SIGNALING	0		0	0	0	0	0	0	0	0	0	0	0	0	0	0	0	0	0	0	0	0	1
1965	EIF2S1	0	0	1	0	0	EIF2S1	eukaryotic translation initiation factor 2 subunit alpha	GO:1990737 response to manganese-induced endoplasmic reticulum stress;GO:2000676 positive regulation of type B pancreatic cell apoptotic process;GO:0032057 negative regulation of translational initiation in response to stress		Predicted intracellular proteins	Cytosol (Enhanced)	(M66)PID MYC ACTIV PATHWAY	(M5922)HALLMARK UNFOLDED PROTEIN RESPONSE; (M5925)HALLMARK E2F TARGETS; (M5926)HALLMARK MYC TARGETS V1	0		0	1	1	0	1	0	0	0	0	0	0	0	0	0	0	0	0	0	0	0	1
7059	THBS3	0	1	0	0	0	THBS3	thrombospondin 3	GO:0060346 bone trabecula formation;GO:0061430 bone trabecula morphogenesis;GO:0003417 growth plate cartilage development		Predicted secreted proteins; Predicted intracellular proteins	Vesicles (Approved)	(M3008)NABA ECM GLYCOPROTEINS; (M5884)NABA CORE MATRISOME; (M5889)NABA MATRISOME	(M5915)HALLMARK APICAL JUNCTION	0		0	0	0	0	0	0	0	0	0	0	0	0	0	0	0	0	0	0	0	0	1
9898	UBAP2L	0	0	1	0	0	UBAP2L	ubiquitin associated protein 2 like	GO:0061484 hematopoietic stem cell homeostasis;GO:0034063 stress granule assembly;GO:0007339 binding of sperm to zona pellucida		Predicted intracellular proteins	Cytosol;Nuclear speckles (Approved)			0		0	0	0	0	1	0	0	0	0	1	0	0	0	0	0	0	0	0	0	0	1
27350	APOBEC3C	0	0	0	1	0	APOBEC3C	apolipoprotein B mRNA editing enzyme catalytic subunit 3C	GO:0070383 DNA cytosine deamination;GO:0006216 cytidine catabolic process;GO:0009972 cytidine deamination		Predicted intracellular proteins	Intermediate filaments (Approved)			0		1	1	0	0	0	0	0	0	0	0	0	0	0	0	0	0	0	0	0	0	1
6431	SRSF6	0	0	0	0	1	SRSF6	serine and arginine rich splicing factor 6	GO:0060501 positive regulation of epithelial cell proliferation involved in lung morphogenesis;GO:2000675 negative regulation of type B pancreatic cell apoptotic process;GO:2000794 regulation of epithelial cell proliferation involved in lung morphogenesis		Predicted intracellular proteins	Nuclear speckles (Supported)		(M5898)HALLMARK DNA REPAIR	0		1	0	0	1	1	0	0	0	0	0	1	1	0	0	0	0	0	0	0	0	1
8313	AXIN2	1	0	0	0	0	AXIN2	axin 2	GO:0070602 regulation of centromeric sister chromatid cohesion;GO:0032423 regulation of mismatch repair;GO:0001957 intramembranous ossification		Cancer-related genes:Mutational cancer driver genes; Disease related genes; Cancer-related genes:Mutated cancer genes; Predicted intracellular proteins	Nucleoplasm;Plasma membrane (Uncertain); Additional: Cytosol	(M31)PID BETA CATENIN DEG PATHWAY; (M17761)ST WNT BETA CATENIN PATHWAY; (M200)PID ERA GENOMIC PATHWAY	(M5895)HALLMARK WNT BETA CATENIN SIGNALING	0		0	1	0	1	0	1	0	1	0	0	0	0	0	0	0	0	0	1	0	0	1
463	ZFHX3	0	0	0	0	1	ZFHX3	zinc finger homeobox 3	GO:1904059 regulation of locomotor rhythm;GO:0045475 locomotor rhythm;GO:0048512 circadian behavior		Predicted intracellular proteins; Cancer-related genes:Mutational cancer driver genes; Cancer-related genes:Mutated cancer genes; Transcription factors:Helix-turn-helix domains	Nucleoplasm (Supported)	(M195)PID CMYB PATHWAY		0		0	0	0	0	0	0	0	0	0	0	0	0	0	0	0	0	0	0	0	0	1
8664	EIF3D	0	0	1	0	0	EIF3D	eukaryotic translation initiation factor 3 subunit D	GO:0002191 cap-dependent translational initiation;GO:0075525 viral translational termination-reinitiation;GO:1902416 positive regulation of mRNA binding		Disease related genes; Predicted intracellular proteins	Cytosol (Supported)		(M5926)HALLMARK MYC TARGETS V1; (M5950)HALLMARK ALLOGRAFT REJECTION	0		0	1	1	0	1	0	0	0	0	1	0	0	0	0	0	0	0	0	0	0	1
221092	HNRNPUL2	0	0	0	1	0	HNRNPUL2	heterogeneous nuclear ribonucleoprotein U like 2	GO:0008150 biological_process		Predicted intracellular proteins	Nucleoplasm (Enhanced)			0		0	0	0	0	0	0	0	0	0	0	0	0	0	0	0	0	0	0	0	0	1
6155	RPL27	0	1	0	0	0	RPL27	ribosomal protein L27	GO:0006614 SRP-dependent cotranslational protein targeting to membrane;GO:0006613 cotranslational protein targeting to membrane;GO:0045047 protein targeting to ER		Predicted intracellular proteins; Disease related genes; Ribosomal proteins; Cancer-related genes:Candidate cancer biomarkers	Nucleoli (Enhanced); Additional: Nucleoplasm			0		1	1	0	0	0	0	0	0	0	1	0	0	0	0	0	0	0	0	0	0	1
1374	CPT1A	1	0	0	0	0	CPT1A	carnitine palmitoyltransferase 1A	GO:1904772 response to tetrachloromethane;GO:0032000 positive regulation of fatty acid beta-oxidation;GO:0006853 carnitine shuttle		Transporters; Disease related genes; ENZYME proteins:Transferases; Enzymes; FDA approved drug targets:Small molecule drugs; Predicted intracellular proteins	Mitochondria (Supported)	(M106)PID HNF3B PATHWAY	(M5935)HALLMARK FATTY ACID METABOLISM; (M5936)HALLMARK OXIDATIVE PHOSPHORYLATION	0		0	0	0	0	0	1	0	0	0	0	0	0	0	0	0	0	0	0	1	0	1
10096	ACTR3	0	0	0	1	0	ACTR3	actin related protein 3	GO:0016344 meiotic chromosome movement towards spindle pole;GO:0051305 chromosome movement towards spindle pole;GO:0070358 actin polymerization-dependent cell motility		Predicted intracellular proteins		(M16801)SIG REGULATION OF THE ACTIN CYTOSKELETON BY RHO GTPASES; (M5193)SIG CHEMOTAXIS; (M278)PID RAC1 PATHWAY	(M5923)HALLMARK PI3K AKT MTOR SIGNALING; (M5924)HALLMARK MTORC1 SIGNALING	0		0	1	0	0	0	0	0	0	0	0	0	0	0	0	0	0	0	0	0	0	1
11187	PKP3	0	0	0	1	0	PKP3	plakophilin 3	GO:0002159 desmosome assembly;GO:0002934 desmosome organization;GO:1902373 negative regulation of mRNA catabolic process		Predicted intracellular proteins	Cell Junctions (Enhanced); Additional: Nucleoplasm		(M5907)HALLMARK ESTROGEN RESPONSE LATE	0		0	1	0	1	0	0	0	0	0	0	0	0	0	0	0	0	0	0	0	0	1
4642	MYO1D	1	0	0	0	0	MYO1D	myosin ID	GO:0061502 early endosome to recycling endosome transport;GO:0030050 vesicle transport along actin filament;GO:0099515 actin filament-based transport		Predicted intracellular proteins	Cytosol (Approved)			0		0	0	0	0	0	0	0	0	0	0	0	0	0	0	0	0	0	0	0	0	1
3189	HNRNPH3	0	0	0	1	0	HNRNPH3	heterogeneous nuclear ribonucleoprotein H3	GO:0043484 regulation of RNA splicing;GO:0000377 RNA splicing, via transesterification reactions with bulged adenosine as nucleophile;GO:0000398 mRNA splicing, via spliceosome		Predicted intracellular proteins	Nucleoplasm (Supported)			0		1	0	0	0	0	0	0	0	0	0	0	1	0	0	0	0	0	0	0	0	1
55234	SMU1	0	1	0	0	0	SMU1	SMU1 DNA replication regulator and spliceosomal factor	GO:0000381 regulation of alternative mRNA splicing, via spliceosome;GO:0000380 alternative mRNA splicing, via spliceosome;GO:0048024 regulation of mRNA splicing, via spliceosome		Predicted intracellular proteins	Vesicles (Approved)			0		1	0	0	1	0	0	0	0	0	0	0	1	0	0	0	0	0	0	0	0	1
29766	TMOD3	0	0	0	1	0	TMOD3	tropomodulin 3	GO:0051694 pointed-end actin filament capping;GO:0048821 erythrocyte development;GO:0051693 actin filament capping		Predicted intracellular proteins	Cytosol (Approved); Additional: Actin filaments			0		0	0	0	0	0	0	0	0	0	1	0	0	0	0	0	0	0	0	1	0	1
3670	ISL1	0	0	0	0	1	ISL1	ISL LIM homeobox 1	GO:0048936 peripheral nervous system neuron axonogenesis;GO:0071657 positive regulation of granulocyte colony-stimulating factor production;GO:1901258 positive regulation of macrophage colony-stimulating factor production		Transcription factors:Helix-turn-helix domains; Predicted intracellular proteins	Nucleoplasm (Approved); Additional: Mitochondria;Nuclear speckles		(M5957)HALLMARK PANCREAS BETA CELLS	0		0	1	0	0	0	0	0	0	0	0	0	0	0	0	0	0	0	0	0	0	1
3169	FOXA1	0	0	0	1	0	FOXA1	forkhead box A1	GO:0061144 alveolar secondary septum development;GO:1902691 respiratory basal cell differentiation;GO:0060741 prostate gland stromal morphogenesis		Predicted intracellular proteins; Cancer-related genes:Mutational cancer driver genes; Cancer-related genes:Mutated cancer genes; Transcription factors:Helix-turn-helix domains	Nucleoplasm (Supported); Additional: Nucleoli fibrillar center	(M285)PID HNF3A PATHWAY; (M106)PID HNF3B PATHWAY; (M145)PID P53 DOWNSTREAM PATHWAY		0		0	0	0	0	0	0	0	0	0	0	0	0	0	0	0	0	0	0	1	0	1
79657	RPAP3	0	0	0	0	1	RPAP3	RNA polymerase II associated protein 3			Predicted intracellular proteins	Cytosol (Enhanced)			0		0	0	0	0	0	0	0	0	0	0	0	0	0	0	0	0	0	0	0	0	1
1501	CTNND2	0	1	0	0	0	CTNND2	catenin delta 2	GO:0060997 dendritic spine morphogenesis;GO:0097061 dendritic spine organization;GO:0106027 neuron projection organization		Disease related genes; Predicted intracellular proteins	Cell Junctions;Nucleoplasm (Approved); Additional: Cytosol			0		0	0	0	0	0	0	0	0	0	0	0	0	0	0	0	0	0	0	0	0	1
5610	EIF2AK2	0	0	1	0	0	EIF2AK2	eukaryotic translation initiation factor 2 alpha kinase 2	GO:0019049 evasion or tolerance of host defenses by virus;GO:0020012 evasion or tolerance of host immune response;GO:0030683 evasion or tolerance by virus of host immune response	Other	Kinases; ENZYME proteins:Transferases; Enzymes; Predicted intracellular proteins	Cytosol (Enhanced)	(M91)PID TCPTP PATHWAY; (M144)PID CERAMIDE PATHWAY; (M186)PID PDGFRB PATHWAY	(M5911)HALLMARK INTERFERON ALPHA RESPONSE; (M5913)HALLMARK INTERFERON GAMMA RESPONSE; (M5932)HALLMARK INFLAMMATORY RESPONSE	0		0	1	1	0	0	0	0	0	0	0	0	0	0	0	0	0	0	1	1	0	1
5917	RARS	1	0	0	0	0	RARS1	arginyl-tRNA synthetase 1	GO:0006420 arginyl-tRNA aminoacylation;GO:0006418 tRNA aminoacylation for protein translation;GO:0043039 tRNA aminoacylation		Disease related genes; Enzymes; ENZYME proteins:Ligase; Potential drug targets; Predicted intracellular proteins	Cytosol (Enhanced); Additional: Nucleoplasm		(M5937)HALLMARK GLYCOLYSIS; (M5950)HALLMARK ALLOGRAFT REJECTION	0		0	1	0	0	0	0	0	0	0	0	0	0	0	0	0	0	0	0	0	0	1
9184	BUB3	0	1	0	0	0	BUB3	BUB3 mitotic checkpoint protein	GO:0034501 protein localization to kinetochore;GO:0071459 protein localization to chromosome, centromeric region;GO:0008608 attachment of spindle microtubules to kinetochore		Predicted intracellular proteins	Nucleoplasm (Supported)	(M19)PID P73PATHWAY	(M5901)HALLMARK G2M CHECKPOINT; (M5926)HALLMARK MYC TARGETS V1	0		0	0	0	0	0	0	0	0	0	0	0	0	1	0	1	1	0	0	0	0	1
7707	ZNF148	0	1	0	0	0	ZNF148	zinc finger protein 148	GO:0021762 substantia nigra development;GO:0006968 cellular defense response;GO:0048857 neural nucleus development		Transcription factors:Zinc-coordinating DNA-binding domains; Disease related genes; Predicted intracellular proteins	Nucleoplasm (Supported); Additional: Golgi apparatus			0		0	0	0	0	0	0	0	0	0	0	0	0	0	0	0	0	0	0	0	0	1
65244	SPATS2	0	0	1	0	0	SPATS2	spermatogenesis associated serine rich 2			Predicted intracellular proteins	Cytosol (Enhanced)			0		0	0	0	0	0	0	0	0	0	0	0	0	0	0	0	0	0	0	0	0	1
7343	UBTF	0	0	0	0	1	UBTF	upstream binding transcription factor	GO:1902659 regulation of glucose mediated signaling pathway;GO:0009757 hexose mediated signaling;GO:0010182 sugar mediated signaling pathway		Disease related genes; Transcription factors:Other all-alpha-helical DNA-binding domains; Predicted intracellular proteins	Nucleoli fibrillar center (Enhanced)	(M279)PID RB 1PATHWAY; (M66)PID MYC ACTIV PATHWAY		0		0	0	0	0	0	0	0	0	0	0	0	0	0	1	0	0	0	0	1	0	1
5629	PROX1	0	0	0	0	1	PROX1	prospero homeobox 1	GO:0002194 hepatocyte cell migration;GO:0043049 otic placode formation;GO:0061114 branching involved in pancreas morphogenesis		Transcription factors:Helix-turn-helix domains; Predicted intracellular proteins	Nucleoplasm (Enhanced); Additional: Cytosol			0		0	0	0	0	0	0	0	0	0	0	0	0	0	0	0	0	0	1	0	0	1
286077	FAM83H	0	0	0	1	0	FAM83H	family with sequence similarity 83 member H	GO:0045104 intermediate filament cytoskeleton organization;GO:0045103 intermediate filament-based process;GO:0044380 protein localization to cytoskeleton		Disease related genes; Predicted intracellular proteins	Cytosol (Approved)			0		0	0	0	0	0	0	0	0	0	0	0	0	0	0	0	0	0	0	0	0	1
6241	RRM2	0	1	0	0	0	RRM2	ribonucleotide reductase regulatory subunit M2	GO:0009263 deoxyribonucleotide biosynthetic process;GO:0015949 nucleobase-containing small molecule interconversion;GO:0000083 regulation of transcription involved in G1/S transition of mitotic cell cycle		Enzymes; ENZYME proteins:Oxidoreductases; FDA approved drug targets:Small molecule drugs; Predicted intracellular proteins	Cytosol (Supported)	(M40)PID E2F PATHWAY	(M5924)HALLMARK MTORC1 SIGNALING; (M5925)HALLMARK E2F TARGETS	0		0	0	0	0	0	0	0	0	0	0	0	0	0	0	0	1	1	0	0	0	1
79618	HMBOX1	0	0	0	0	1	HMBOX1	homeobox containing 1	GO:0035563 positive regulation of chromatin binding;GO:0035561 regulation of chromatin binding;GO:0032212 positive regulation of telomere maintenance via telomerase		Transcription factors:Helix-turn-helix domains; Predicted intracellular proteins	Nucleoplasm (Supported); Additional: Cytosol;Nuclear bodies			0		0	0	0	0	0	0	0	0	0	0	0	0	0	0	0	0	0	1	0	0	1
160	AP2A1	0	0	0	1	0	AP2A1	adaptor related protein complex 2 subunit alpha 1	GO:1900126 negative regulation of hyaluronan biosynthetic process;GO:1900125 regulation of hyaluronan biosynthetic process;GO:0032799 low-density lipoprotein receptor particle metabolic process		Predicted intracellular proteins	Vesicles (Supported)	(M243)PID ARF 3PATHWAY		0		0	1	0	0	0	0	0	0	0	1	0	0	0	0	0	0	0	0	0	0	1
3428	IFI16	0	0	0	1	0	IFI16	interferon gamma inducible protein 16	GO:0097202 activation of cysteine-type endopeptidase activity;GO:0035458 cellular response to interferon-beta;GO:0035456 response to interferon-beta		Predicted intracellular proteins	Nucleoli;Nucleoplasm (Supported); Additional: Cytosol			0		0	0	0	0	0	0	0	0	0	0	0	0	0	0	0	0	1	0	1	0	1
54815	GATAD2A	0	1	0	0	0	GATAD2A	GATA zinc finger domain containing 2A	GO:0006305 DNA alkylation;GO:0006306 DNA methylation;GO:0044728 DNA methylation or demethylation		Transcription factors:Zinc-coordinating DNA-binding domains; Predicted intracellular proteins	Nucleoplasm (Enhanced)	(M101)PID HDAC CLASSI PATHWAY		0		0	0	0	0	0	1	0	0	0	0	0	0	0	0	0	0	1	0	0	0	1
10036	CHAF1A	0	1	0	0	0	CHAF1A	chromatin assembly factor 1 subunit A	GO:0006335 DNA replication-dependent nucleosome assembly;GO:0034723 DNA replication-dependent nucleosome organization;GO:0006334 nucleosome assembly		Predicted intracellular proteins	Nucleoplasm (Supported); Additional: Cytosol		(M5901)HALLMARK G2M CHECKPOINT	0		0	0	0	0	0	1	1	1	0	0	0	0	0	1	0	0	1	0	0	0	1
5245	PHB	0	0	1	0	0	PHB	prohibitin	GO:0001552 ovarian follicle atresia;GO:0044830 modulation by host of viral RNA genome replication;GO:1990051 activation of protein kinase C activity		Predicted intracellular proteins	Mitochondria (Supported)		(M5928)HALLMARK MYC TARGETS V2; (M5926)HALLMARK MYC TARGETS V1	0		0	0	0	1	0	0	0	0	0	0	0	0	0	0	0	0	0	1	0	0	1
9416	DDX23	0	0	0	0	1	DDX23	DEAD-box helicase 23	GO:0000354 cis assembly of pre-catalytic spliceosome;GO:0045292 mRNA cis splicing, via spliceosome;GO:0000245 spliceosomal complex assembly		Enzymes; Predicted intracellular proteins; ENZYME proteins:Hydrolases	Nucleoli;Nucleoplasm (Supported)			0		1	0	0	0	1	0	0	0	0	0	0	0	0	0	0	0	0	0	0	0	1
3838	KPNA2	0	1	0	0	0	KPNA2	karyopherin subunit alpha 2	GO:0075506 entry of viral genome into host nucleus through nuclear pore complex via importin;GO:0075732 viral penetration into host nucleus;GO:1902594 multi-organism nuclear import		Transporters:Transporter channels and pores; Predicted intracellular proteins	Nucleoplasm (Enhanced); Additional: Cytosol	(M228)PID SMAD2 3PATHWAY; (M91)PID TCPTP PATHWAY; (M113)PID NFAT 3PATHWAY	(M5901)HALLMARK G2M CHECKPOINT; (M5925)HALLMARK E2F TARGETS; (M5926)HALLMARK MYC TARGETS V1	0		0	1	0	0	0	0	0	0	0	0	1	0	0	0	0	0	0	1	1	1	1
64135	IFIH1	1	0	0	0	0	IFIH1	interferon induced with helicase C domain 1	GO:0034343 type III interferon production;GO:0034344 regulation of type III interferon production;GO:0009597 detection of virus		ENZYME proteins:Hydrolases; Disease related genes; Enzymes; Potential drug targets; Predicted intracellular proteins			(M5911)HALLMARK INTERFERON ALPHA RESPONSE; (M5890)HALLMARK TNFA SIGNALING VIA NFKB; (M5913)HALLMARK INTERFERON GAMMA RESPONSE	0		0	0	0	0	0	0	0	0	0	0	0	0	0	0	0	0	0	0	0	0	1
3728	JUP	0	0	1	0	0	JUP	junction plakoglobin	GO:0071603 endothelial cell-cell adhesion;GO:0002159 desmosome assembly;GO:0071680 response to indole-3-methanol		Predicted intracellular proteins; Disease related genes; Cancer-related genes:Candidate cancer biomarkers	Cell Junctions;Plasma membrane (Supported); Additional: Vesicles	(M184)PID ECADHERIN KERATINOCYTE PATHWAY; (M266)PID NCADHERIN PATHWAY; (M156)PID ECADHERIN NASCENT AJ PATHWAY	(M5915)HALLMARK APICAL JUNCTION; (M5934)HALLMARK XENOBIOTIC METABOLISM; (M5953)HALLMARK KRAS SIGNALING UP	0		0	1	0	0	0	0	0	0	0	0	1	0	0	0	0	0	0	0	0	0	1
170506	DHX36	0	1	0	0	0	DHX36	DEAH-box helicase 36	GO:1902064 regulation of transcription from RNA polymerase II promoter involved in spermatogenesis;GO:1904580 regulation of intracellular mRNA localization;GO:1904582 positive regulation of intracellular mRNA localization		Enzymes; Predicted intracellular proteins; ENZYME proteins:Hydrolases	Cytosol (Supported); Additional: Nucleoplasm			0		1	1	0	1	0	0	1	0	0	1	1	1	0	0	1	0	0	1	1	0	1
116143	WDR92	0	0	0	0	1	DNAAF10	dynein axonemal assembly factor 10	GO:0006915 apoptotic process;GO:0012501 programmed cell death;GO:0008219 cell death		Predicted intracellular proteins	Nucleoplasm (Approved)			0		0	0	0	0	0	0	0	0	0	0	0	0	0	0	0	0	0	0	0	0	1
4134	MAP4	0	0	1	0	0	MAP4	microtubule associated protein 4	GO:0051012 microtubule sliding;GO:1902856 negative regulation of non-motile cilium assembly;GO:1902855 regulation of non-motile cilium assembly		FDA approved drug targets:Small molecule drugs; Predicted intracellular proteins	Cytosol;Microtubules;Plasma membrane (Enhanced)			0		0	0	0	0	0	0	0	0	0	0	0	0	0	0	0	0	0	0	0	0	1
8106	PABPN1	0	0	0	0	1	PABPN1	poly(A) binding protein nuclear 1	GO:1904247 positive regulation of polynucleotide adenylyltransferase activity;GO:1904245 regulation of polynucleotide adenylyltransferase activity;GO:0039656 modulation by virus of host gene expression		Disease related genes; Predicted intracellular proteins	Nucleoplasm (Approved); Additional: Nuclear speckles			0		1	1	0	1	0	0	0	0	0	0	1	1	0	0	0	0	0	1	0	0	1
6942	TCF20	0	1	0	0	0	TCF20	transcription factor 20	GO:0045944 positive regulation of transcription by RNA polymerase II;GO:0045893 positive regulation of transcription, DNA-templated;GO:1903508 positive regulation of nucleic acid-templated transcription		Predicted intracellular proteins	Nucleoplasm (Supported); Additional: Nuclear bodies			0		0	0	0	0	0	0	0	0	0	0	0	0	0	0	0	0	0	0	0	0	1
5094	PCBP2	0	1	0	0	0	PCBP2	poly(rC) binding protein 2	GO:0075522 IRES-dependent viral translational initiation;GO:0019081 viral translation;GO:0050687 negative regulation of defense response to virus		Predicted intracellular proteins	Nucleoplasm (Supported); Additional: Cytosol			0		1	1	0	0	0	0	0	0	0	0	0	0	0	0	0	0	0	0	0	0	1
9815	GIT2	0	0	0	0	1	GIT2	GIT ArfGAP 2	GO:0008277 regulation of G protein-coupled receptor signaling pathway;GO:0043547 positive regulation of GTPase activity;GO:0043087 regulation of GTPase activity		Predicted intracellular proteins	Microtubules (Approved)	(M71)PID ILK PATHWAY; (M281)PID FAK PATHWAY		0		0	0	0	0	0	0	0	0	0	0	0	0	0	0	0	0	0	0	0	0	1
81550	TDRD3	0	0	1	0	0	TDRD3	tudor domain containing 3	GO:0006325 chromatin organization;GO:0051276 chromosome organization;GO:0045893 positive regulation of transcription, DNA-templated		Predicted intracellular proteins	Nucleoplasm (Enhanced); Additional: Cytosol;Golgi apparatus			0		0	0	0	0	0	0	0	0	0	0	0	0	0	0	0	0	0	0	0	0	1
607	BCL9	0	0	0	0	1	BCL9	BCL9 transcription coactivator	GO:0014908 myotube differentiation involved in skeletal muscle regeneration;GO:1904837 beta-catenin-TCF complex assembly;GO:0043403 skeletal muscle tissue regeneration		Cancer-related genes; Disease related genes; Predicted intracellular proteins	Nuclear bodies;Nucleoplasm (Approved)	(M223)PID BETA CATENIN NUC PATHWAY; (M5493)WNT SIGNALING		0		0	0	0	0	0	0	0	0	0	0	0	0	0	0	0	0	0	0	0	0	1
6304	SATB1	0	0	0	0	1	SATB1	SATB homeobox 1	GO:0006338 chromatin remodeling;GO:0006325 chromatin organization;GO:0000122 negative regulation of transcription by RNA polymerase II		Transcription factors:Helix-turn-helix domains; Predicted intracellular proteins	Nucleoplasm (Supported); Additional: Nuclear bodies	(M220)PID CASPASE PATHWAY	(M5902)HALLMARK APOPTOSIS; (M5953)HALLMARK KRAS SIGNALING UP	0		0	0	0	0	0	1	0	0	0	0	0	0	0	0	0	0	0	0	0	0	1
3646	EIF3E	0	0	1	0	0	EIF3E	eukaryotic translation initiation factor 3 subunit E	GO:1902416 positive regulation of mRNA binding;GO:1905216 positive regulation of RNA binding;GO:1902415 regulation of mRNA binding		Cancer-related genes; Predicted intracellular proteins	Cytosol (Supported)	(M44)PID HIF2PATHWAY		0		0	1	1	0	1	0	0	0	0	0	0	0	0	0	0	0	0	0	0	0	1
488	ATP2A2	1	0	0	0	0	ATP2A2	ATPase sarcoplasmic/endoplasmic reticulum Ca2+ transporting 2	GO:1903515 calcium ion transport from cytosol to endoplasmic reticulum;GO:0032470 positive regulation of endoplasmic reticulum calcium ion concentration;GO:1903233 regulation of calcium ion-dependent exocytosis of neurotransmitter		ENZYME proteins:Hydrolases; Disease related genes; Enzymes; Transporters:Primary Active Transporters; Potential drug targets; Predicted intracellular proteins			(M5924)HALLMARK MTORC1 SIGNALING; (M5932)HALLMARK INFLAMMATORY RESPONSE; (M5934)HALLMARK XENOBIOTIC METABOLISM	0		0	0	0	0	0	0	0	0	0	0	0	0	0	0	0	0	0	0	1	0	1
7171	TPM4	1	0	0	0	0	TPM4	tropomyosin 4	GO:0030049 muscle filament sliding;GO:0033275 actin-myosin filament sliding;GO:0070252 actin-mediated cell contraction		Cancer-related genes; Predicted intracellular proteins	Actin filaments (Approved); Additional: Cytosol		(M5930)HALLMARK EPITHELIAL MESENCHYMAL TRANSITION	0		0	0	0	0	0	0	0	0	0	0	0	0	0	0	0	0	0	0	0	0	1
11277	TREX1	0	0	0	1	0	TREX1	three prime repair exonuclease 1	GO:0002383 immune response in brain or nervous system;GO:0072394 detection of stimulus involved in cell cycle checkpoint;GO:0090429 detection of endogenous biotic stimulus		Disease related genes; Enzymes; Potential drug targets; ENZYME proteins:Hydrolases	Cytosol (Supported)			0		0	1	0	0	0	0	1	1	0	0	0	0	1	0	0	0	0	1	0	0	1
113251	LARP4	0	0	1	0	0	LARP4	La ribonucleoprotein 4	GO:0045727 positive regulation of translation;GO:0034250 positive regulation of cellular amide metabolic process;GO:0006417 regulation of translation		Predicted intracellular proteins	Cytosol (Enhanced); Additional: Nucleoli fibrillar center			0		0	0	1	0	0	0	0	0	0	0	0	0	0	0	0	0	0	0	0	0	1
2625	GATA3	0	0	0	0	1	GATA3	GATA binding protein 3	GO:2000606 regulation of cell proliferation involved in mesonephros development;GO:2000607 negative regulation of cell proliferation involved in mesonephros development;GO:1905277 negative regulation of epithelial tube formation		Cancer-related genes:Mutational cancer driver genes; Disease related genes; Cancer-related genes:Mutated cancer genes; Cancer-related genes:Candidate cancer biomarkers; Transcription factors:Zinc-coordinating DNA-binding domains; Predicted intracellular proteins	Nucleoplasm (Supported)	(M36)PID IL27 PATHWAY; (M60)PID NFAT TFPATHWAY; (M17)PID NOTCH PATHWAY	(M5916)HALLMARK APICAL SURFACE; (M5921)HALLMARK COMPLEMENT	0		0	0	0	0	0	1	0	0	0	0	0	0	0	0	0	0	0	1	1	0	1
4629	MYH11	0	0	0	1	0	MYH11	myosin heavy chain 11	GO:0030241 skeletal muscle myosin thick filament assembly;GO:0071688 striated muscle myosin thick filament assembly;GO:0031034 myosin filament assembly		Cancer-related genes; Disease related genes; Predicted intracellular proteins; Candidate cardiovascular disease genes	Cytosol;Plasma membrane (Enhanced)		(M5909)HALLMARK MYOGENESIS	0		0	1	0	0	0	0	0	0	0	1	0	0	0	0	0	0	0	0	0	0	1
5339	PLEC	0	0	1	0	0	PLEC	plectin	GO:0031581 hemidesmosome assembly;GO:0045104 intermediate filament cytoskeleton organization;GO:0045103 intermediate filament-based process		Cancer-related genes:Mutational cancer driver genes; Disease related genes; Predicted intracellular proteins	Cytosol;Intermediate filaments (Supported); Additional: Focal adhesion sites		(M5947)HALLMARK IL2 STAT5 SIGNALING	0		0	0	0	0	0	0	0	0	0	0	0	0	0	0	0	0	0	0	0	0	1
6181	RPLP2	0	0	0	0	1	RPLP2	ribosomal protein lateral stalk subunit P2	GO:0002182 cytoplasmic translational elongation;GO:0002181 cytoplasmic translation;GO:0006614 SRP-dependent cotranslational protein targeting to membrane		Ribosomal proteins; Predicted intracellular proteins	Mitochondria (Approved)			0		1	1	0	0	0	0	0	0	0	1	0	0	0	0	0	0	0	0	0	0	1
57805	CCAR2	0	0	0	0	1	CCAR2	cell cycle and apoptosis regulator 2	GO:2000003 positive regulation of DNA damage checkpoint;GO:0043653 mitochondrial fragmentation involved in apoptotic process;GO:1901978 positive regulation of cell cycle checkpoint		Predicted intracellular proteins	Nuclear bodies;Nucleoplasm (Enhanced)			0		1	1	0	1	0	0	0	0	0	0	0	0	0	0	0	0	0	0	0	0	1
6595	SMARCA2	0	1	0	0	0	SMARCA2	SWI/SNF related, matrix associated, actin dependent regulator of chromatin, subfamily a, member 2	GO:0043044 ATP-dependent chromatin remodeling;GO:0007286 spermatid development;GO:0048515 spermatid differentiation		Disease related genes; Predicted intracellular proteins	Nucleoplasm;Vesicles (Approved); Additional: Intermediate filaments	(M151)PID AR TF PATHWAY; (M40)PID E2F PATHWAY; (M195)PID CMYB PATHWAY		0		0	0	0	0	0	1	0	0	0	1	0	0	0	0	0	0	0	0	1	0	1
5931	RBBP7	0	0	0	0	1	RBBP7	RB binding protein 7, chromatin remodeling factor	GO:0010286 heat acclimation;GO:0070370 cellular heat acclimation;GO:0070317 negative regulation of G0 to G1 transition		Predicted intracellular proteins	Nucleoplasm (Enhanced)	(M219)PID HEDGEHOG GLI PATHWAY; (M101)PID HDAC CLASSI PATHWAY; (M105)PID TELOMERASE PATHWAY	(M5925)HALLMARK E2F TARGETS	0		0	1	0	0	0	1	1	0	0	0	0	0	0	1	0	1	1	0	1	0	1
4600	MX2	1	0	0	0	0	MX2	MX dynamin like GTPase 2	GO:0003373 dynamin family protein polymerization involved in membrane fission;GO:0003374 dynamin family protein polymerization involved in mitochondrial fission;GO:0016185 synaptic vesicle budding from presynaptic endocytic zone membrane		Transporters:Transporter channels and pores; Predicted intracellular proteins			(M5913)HALLMARK INTERFERON GAMMA RESPONSE	0		0	0	0	0	0	0	0	0	0	0	1	0	0	0	0	0	0	0	0	0	1
6208	RPS14	0	0	0	0	1	RPS14	ribosomal protein S14	GO:0000028 ribosomal small subunit assembly;GO:0000462 maturation of SSU-rRNA from tricistronic rRNA transcript (SSU-rRNA, 5.8S rRNA, LSU-rRNA);GO:0030490 maturation of SSU-rRNA		Ribosomal proteins; Predicted intracellular proteins	Cytosol;Endoplasmic reticulum (Supported)		(M5922)HALLMARK UNFOLDED PROTEIN RESPONSE	0		1	1	0	0	1	0	0	0	0	0	0	0	0	0	0	0	0	0	1	0	1
8683	SRSF9	0	0	0	1	0	SRSF9	serine and arginine rich splicing factor 9	GO:0048025 negative regulation of mRNA splicing, via spliceosome;GO:0033119 negative regulation of RNA splicing;GO:0050686 negative regulation of mRNA processing		Predicted intracellular proteins	Nucleoplasm (Supported); Additional: Nucleoli			0		1	0	0	1	1	0	0	0	0	0	1	1	0	0	0	0	0	0	0	0	1
254048	UBN2	0	0	0	0	1	UBN2	ubinuclein 2			Predicted intracellular proteins	Nucleoplasm (Enhanced)			0		0	0	0	0	0	0	0	0	0	0	0	0	0	0	0	0	0	0	0	0	1
60488	MRPS35	0	1	0	0	0	MRPS35	mitochondrial ribosomal protein S35	GO:0042769 DNA damage response, detection of DNA damage;GO:0070125 mitochondrial translational elongation;GO:0070126 mitochondrial translational termination		Ribosomal proteins; Predicted intracellular proteins	Mitochondria (Approved); Additional: Cytosol			0		0	1	0	0	0	0	0	0	0	0	0	0	1	0	0	0	0	0	0	0	1
26608	TBL2	1	0	0	0	0	TBL2	transducin beta like 2	GO:0042149 cellular response to glucose starvation;GO:0030968 endoplasmic reticulum unfolded protein response;GO:0034620 cellular response to unfolded protein		Disease related genes; Predicted secreted proteins; Predicted intracellular proteins	Cytosol (Supported)			0		0	0	0	0	0	0	0	0	0	0	0	0	0	0	0	0	0	0	0	0	1
4719	NDUFS1	1	0	0	0	0	NDUFS1	NADH:ubiquinone oxidoreductase core subunit S1	GO:0006120 mitochondrial electron transport, NADH to ubiquinone;GO:0010257 NADH dehydrogenase complex assembly;GO:0032981 mitochondrial respiratory chain complex I assembly		ENZYME proteins:Oxidoreductases; Disease related genes; Enzymes; Potential drug targets; Predicted intracellular proteins	Mitochondria (Supported)		(M5936)HALLMARK OXIDATIVE PHOSPHORYLATION	0		0	0	0	0	0	1	0	0	0	0	0	0	0	0	0	0	0	0	0	0	1
149076	ZNF362	0	0	0	0	1	ZNF362	zinc finger protein 362	GO:0006357 regulation of transcription by RNA polymerase II;GO:0006366 transcription by RNA polymerase II;GO:0006355 regulation of transcription, DNA-templated		Transcription factors:Zinc-coordinating DNA-binding domains; Predicted intracellular proteins	Nucleoplasm (Approved); Additional: Nucleoli			0		0	0	0	0	0	0	0	0	0	0	0	0	0	0	0	0	0	0	0	0	1
8473	OGT	0	1	0	0	0	OGT	O-linked N-acetylglucosamine (GlcNAc) transferase	GO:0061087 positive regulation of histone H3-K27 methylation;GO:0061085 regulation of histone H3-K27 methylation;GO:0043981 histone H4-K5 acetylation		Disease related genes; ENZYME proteins:Transferases; Enzymes; Potential drug targets; Predicted intracellular proteins	Nucleoplasm (Supported); Additional: Plasma membrane			0		0	1	0	1	0	1	0	0	0	0	0	0	0	0	0	0	0	0	0	0	1
6224	RPS20	0	0	1	0	0	RPS20	ribosomal protein S20	GO:0006614 SRP-dependent cotranslational protein targeting to membrane;GO:0006613 cotranslational protein targeting to membrane;GO:0045047 protein targeting to ER		Ribosomal proteins; Predicted intracellular proteins	Cytosol;Endoplasmic reticulum (Supported)			0		1	1	1	0	0	0	0	0	0	0	0	0	0	0	0	0	0	0	0	0	1
9343	EFTUD2	0	0	0	0	1	EFTUD2	elongation factor Tu GTP binding domain containing 2	GO:0042220 response to cocaine;GO:0072347 response to anesthetic;GO:0043279 response to alkaloid		Disease related genes; Predicted intracellular proteins	Nucleoplasm (Approved); Additional: Cytosol;Vesicles			0		1	0	0	0	0	0	0	0	0	0	0	0	0	0	0	0	0	0	0	0	1
29894	CPSF1	0	1	0	0	0	CPSF1	cleavage and polyadenylation specific factor 1	GO:0098789 pre-mRNA cleavage required for polyadenylation;GO:0098787 mRNA cleavage involved in mRNA processing;GO:0006388 tRNA splicing, via endonucleolytic cleavage and ligation		Predicted intracellular proteins	Nucleoplasm (Enhanced)			0		1	1	0	0	0	0	1	0	0	0	1	0	0	0	0	0	0	0	0	0	1
6133	RPL9	0	1	0	0	0	RPL9	ribosomal protein L9	GO:0002181 cytoplasmic translation;GO:0006614 SRP-dependent cotranslational protein targeting to membrane;GO:0006613 cotranslational protein targeting to membrane		Ribosomal proteins; Predicted intracellular proteins	Cytosol;Endoplasmic reticulum (Supported); Additional: Nucleoli		(M5950)HALLMARK ALLOGRAFT REJECTION	0		1	1	0	0	0	0	0	0	0	0	0	0	0	0	0	0	0	0	0	0	1
51377	UCHL5	0	1	0	0	0	UCHL5	ubiquitin C-terminal hydrolase L5	GO:0045880 positive regulation of smoothened signaling pathway;GO:0032435 negative regulation of proteasomal ubiquitin-dependent protein catabolic process;GO:2000059 negative regulation of ubiquitin-dependent protein catabolic process		Peptidases:Cysteine-type peptidases; Enzymes; Predicted intracellular proteins; ENZYME proteins:Hydrolases	Cytosol;Nucleoplasm (Supported); Additional: Nucleoli		(M5924)HALLMARK MTORC1 SIGNALING	0		0	0	0	1	0	0	0	1	0	0	0	0	0	0	0	0	0	0	0	1	1
8970	HIST1H2BJ	0	0	0	0	1	H2BC11	H2B clustered histone 11	GO:0010804 negative regulation of tumor necrosis factor-mediated signaling pathway;GO:0002227 innate immune response in mucosa;GO:0002385 mucosal immune response		Predicted intracellular proteins	Nucleoplasm (Approved); Additional: Cytosol			0		0	1	0	0	0	0	1	0	0	0	0	0	1	1	0	1	0	0	1	0	1
1808	DPYSL2	0	1	0	0	0	DPYSL2	dihydropyrimidinase like 2	GO:0006208 pyrimidine nucleobase catabolic process;GO:0046113 nucleobase catabolic process;GO:0006206 pyrimidine nucleobase metabolic process		Predicted intracellular proteins	Cytosol (Supported); Additional: Plasma membrane		(M5919)HALLMARK HEDGEHOG SIGNALING	0		0	1	0	0	0	0	0	0	0	0	0	0	0	0	0	0	0	0	0	0	1
54726	OTUD4	0	0	1	0	0	OTUD4	OTU deubiquitinase 4	GO:1903093 regulation of protein K48-linked deubiquitination;GO:1901537 positive regulation of DNA demethylation;GO:2000660 negative regulation of interleukin-1-mediated signaling pathway		Enzymes; Predicted intracellular proteins; ENZYME proteins:Hydrolases	Cytosol (Supported)			0		0	0	0	0	0	0	0	0	0	0	0	0	0	0	0	0	0	1	0	0	1
8672	EIF4G3	0	0	1	0	0	EIF4G3	eukaryotic translation initiation factor 4 gamma 3	GO:0006446 regulation of translational initiation;GO:0010507 negative regulation of autophagy;GO:0006413 translational initiation		Predicted intracellular proteins	Cytosol (Approved)		(M5950)HALLMARK ALLOGRAFT REJECTION	0		0	1	1	1	0	0	0	0	0	0	0	0	0	0	0	0	0	0	0	0	1
6137	RPL13	0	0	0	0	1	RPL13	ribosomal protein L13	GO:0001824 blastocyst development;GO:0006614 SRP-dependent cotranslational protein targeting to membrane;GO:0006613 cotranslational protein targeting to membrane		Ribosomal proteins; Predicted intracellular proteins	Cytosol;Endoplasmic reticulum;Nucleoli (Enhanced)			0		1	1	0	0	0	0	0	0	0	0	0	0	0	0	0	0	0	0	0	0	1
55920	RCC2	0	1	0	0	0	RCC2	regulator of chromosome condensation 2	GO:0072356 chromosome passenger complex localization to kinetochore;GO:0051987 positive regulation of attachment of spindle microtubules to kinetochore;GO:0051988 regulation of attachment of spindle microtubules to kinetochore		Predicted intracellular proteins				0		0	0	0	0	0	0	0	0	0	0	1	0	1	0	0	1	0	0	0	0	1
23524	SRRM2	0	0	0	0	1	SRRM2	serine/arginine repetitive matrix 2	GO:0000377 RNA splicing, via transesterification reactions with bulged adenosine as nucleophile;GO:0000398 mRNA splicing, via spliceosome;GO:0000375 RNA splicing, via transesterification reactions		Predicted intracellular proteins	Nuclear speckles (Enhanced)			0		1	0	0	0	0	0	0	0	0	0	0	0	0	0	0	0	0	0	0	0	1
6926	TBX3	0	0	0	0	1	TBX3	T-box transcription factor 3	GO:0003167 atrioventricular bundle cell differentiation;GO:0060932 His-Purkinje system cell differentiation;GO:0014849 ureter smooth muscle contraction		Cancer-related genes:Mutational cancer driver genes; Transcription factors:Immunoglobulin fold; Disease related genes; Cancer-related genes:Mutated cancer genes; Predicted intracellular proteins	Nucleoplasm (Supported); Additional: Cytosol			0		0	0	0	0	0	0	0	0	0	0	0	0	0	0	0	0	0	0	0	0	1
3178	HNRNPA1	0	1	0	0	0	HNRNPA1	heterogeneous nuclear ribonucleoprotein A1	GO:1903936 cellular response to sodium arsenite;GO:1903935 response to sodium arsenite;GO:1902075 cellular response to salt		Disease related genes; Predicted intracellular proteins	Nucleoplasm (Enhanced)	(M58)PID AR PATHWAY	(M5926)HALLMARK MYC TARGETS V1	0		1	1	0	1	0	0	0	0	0	0	1	1	0	0	1	0	0	1	0	0	1
9779	TBC1D5	0	0	0	0	1	TBC1D5	TBC1 domain family member 5	GO:0002092 positive regulation of receptor internalization;GO:0002090 regulation of receptor internalization;GO:0048260 positive regulation of receptor-mediated endocytosis		Predicted intracellular proteins	Vesicles (Supported); Additional: Golgi apparatus			0		0	0	0	0	0	0	0	0	0	0	0	0	0	0	0	0	0	0	0	0	1
6721	SREBF2	0	0	0	0	1	SREBF2	sterol regulatory element binding transcription factor 2	GO:0010886 positive regulation of cholesterol storage;GO:0071499 cellular response to laminar fluid shear stress;GO:0034616 response to laminar fluid shear stress		Transcription factors:Basic domains; Predicted intracellular proteins	Nucleoplasm;Vesicles (Supported); Additional: Endoplasmic reticulum	(M7997)SA CASPASE CASCADE	(M5892)HALLMARK CHOLESTEROL HOMEOSTASIS	0		0	1	0	0	0	0	0	0	0	0	0	0	0	0	0	0	0	0	0	0	1
1003	CDH5	0	1	0	0	0	CDH5	cadherin 5	GO:1902396 protein localization to bicellular tight junction;GO:1901552 positive regulation of endothelial cell development;GO:1903142 positive regulation of establishment of endothelial barrier		Predicted intracellular proteins; CD markers; Cancer-related genes:Candidate cancer biomarkers	Plasma membrane (Supported); Additional: Nuclear membrane;Nucleoplasm	(M268)PID S1P S1P2 PATHWAY; (M237)PID VEGFR1 2 PATHWAY		0		0	0	0	0	0	0	0	0	0	1	0	0	0	0	0	0	0	0	0	0	1
6730	SRP68	0	0	1	0	0	SRP68	signal recognition particle 68	GO:0006614 SRP-dependent cotranslational protein targeting to membrane;GO:0006613 cotranslational protein targeting to membrane;GO:0045047 protein targeting to ER		Transporters:Primary Active Transporters; Predicted intracellular proteins	Cytosol (Supported)			0		0	1	0	0	0	0	0	0	0	0	0	0	0	0	0	0	0	0	0	0	1
9678	PHF14	0	1	0	0	0	PHF14	PHD finger protein 14	GO:0043972 histone H3-K23 acetylation;GO:0044154 histone H3-K14 acetylation;GO:0043966 histone H3 acetylation		Predicted intracellular proteins	Vesicles (Approved); Additional: Cytosol;Nucleoplasm			0		0	0	0	0	0	0	0	0	0	0	0	0	0	0	0	0	0	0	0	0	1
83666	PARP9	0	0	1	0	0	PARP9	poly(ADP-ribose) polymerase family member 9	GO:0060332 positive regulation of response to interferon-gamma;GO:0060335 positive regulation of interferon-gamma-mediated signaling pathway;GO:0070212 protein poly-ADP-ribosylation		Disease related genes; ENZYME proteins:Transferases; Enzymes; Potential drug targets; Predicted intracellular proteins	Cytosol;Nucleoplasm (Supported); Additional: Mitochondria		(M5911)HALLMARK INTERFERON ALPHA RESPONSE	0		0	0	0	0	0	0	0	1	0	0	0	0	0	0	0	0	0	1	0	0	1
1642	DDB1	1	0	0	0	0	DDB1	damage specific DNA binding protein 1	GO:0046726 positive regulation by virus of viral protein levels in host cell;GO:0046719 regulation by virus of viral protein levels in host cell;GO:1902188 positive regulation of viral release from host cell		Predicted intracellular proteins	Nucleoplasm (Enhanced)		(M5898)HALLMARK DNA REPAIR	0		0	0	0	0	0	0	1	1	0	0	0	0	1	1	0	0	0	0	0	0	1
7168	TPM1	1	0	0	0	0	TPM1	tropomyosin 1	GO:0003065 positive regulation of heart rate by epinephrine;GO:0001996 positive regulation of heart rate by epinephrine-norepinephrine;GO:0003321 positive regulation of blood pressure by epinephrine-norepinephrine		Predicted intracellular proteins; Disease related genes; Candidate cardiovascular disease genes; Cancer-related genes:Candidate cancer biomarkers	Actin filaments (Approved); Additional: Cytosol		(M5930)HALLMARK EPITHELIAL MESENCHYMAL TRANSITION	0		0	0	0	0	0	0	0	0	0	0	0	0	0	0	0	0	0	0	0	0	1
1387	CREBBP	0	1	0	0	0	CREBBP	CREB binding protein	GO:0018076 N-terminal peptidyl-lysine acetylation;GO:1990258 histone glutamine methylation;GO:0018364 peptidyl-glutamine methylation		Disease related genes; ENZYME proteins:Transferases; Enzymes; Cancer-related genes:Mutated cancer genes; Cancer-related genes:Candidate cancer biomarkers; Potential drug targets; Predicted intracellular proteins	Nucleoplasm (Enhanced); Additional: Nuclear bodies	(M32)PID HDAC CLASSIII PATHWAY; (M207)PID RETINOIC ACID PATHWAY; (M290)PID IL12 STAT4 PATHWAY	(M5902)HALLMARK APOPTOSIS	1	R-HSA-2644603,R-HSA-2644603,R-HSA-2644603,R-HSA-2644603,R-HSA-2644603,R-HSA-2644603,R-HSA-2644603,R-HSA-2644603,R-HSA-2644603,R-HSA-2644603,R-HSA-2644603,R-HSA-2644603,R-HSA-2644603,R-HSA-2644603,R-HSA-2644603,R-HSA-2644603,R-HSA-2644603,R-HSA-2644603,R-HSA-2644603,R-HSA-2644603,R-HSA-2644603,R-HSA-2644603,R-HSA-2644603,R-HSA-2644603,R-HSA-2644603,R-HSA-2644603,R-HSA-2644603,R-HSA-2644603,R-HSA-2…	0	1	0	0	0	1	0	0	0	1	0	0	0	0	0	0	1	0	1	0	1
57568	SIPA1L2	0	1	0	0	0	SIPA1L2	signal induced proliferation associated 1 like 2	GO:0090630 activation of GTPase activity;GO:0051056 regulation of small GTPase mediated signal transduction;GO:0043547 positive regulation of GTPase activity		Predicted intracellular proteins	Nuclear bodies (Approved); Additional: Golgi apparatus;Nuclear membrane			0		0	0	0	0	0	0	0	0	0	0	0	0	0	0	0	0	0	0	0	0	1
22938	SNW1	0	0	0	0	1	SNW1	SNW domain containing 1	GO:0070564 positive regulation of vitamin D receptor signaling pathway;GO:0032106 positive regulation of response to extracellular stimulus;GO:0032109 positive regulation of response to nutrient levels		Predicted intracellular proteins	Nucleoplasm (Enhanced); Additional: Cytosol			1	R-HSA-2644603,R-HSA-2644603,R-HSA-2644603,R-HSA-2644603,R-HSA-2644603,R-HSA-2644603,R-HSA-2644603,R-HSA-2644603,R-HSA-2644603,R-HSA-2644603,R-HSA-2644603,R-HSA-2644603,R-HSA-2644603,R-HSA-2644603,R-HSA-2644603,R-HSA-2644603,R-HSA-2644603,R-HSA-2644603,R-HSA-2644603,R-HSA-2644603,R-HSA-2644603,R-HSA-2644603,R-HSA-2644603,R-HSA-2644603,R-HSA-2644603,R-HSA-2644603,R-HSA-2644603,R-HSA-2644603,R-HSA-2…	1	1	0	1	0	0	0	0	0	0	0	1	0	0	0	0	1	0	1	0	1
1974	EIF4A2	0	1	0	0	0	EIF4A2	eukaryotic translation initiation factor 4A2	GO:1900259 regulation of RNA-directed 5'-3' RNA polymerase activity;GO:1900260 negative regulation of RNA-directed 5'-3' RNA polymerase activity;GO:0002183 cytoplasmic translational initiation		Cancer-related genes:Mutational cancer driver genes; Enzymes; Predicted intracellular proteins; ENZYME proteins:Hydrolases	Cytosol (Approved)		(M5922)HALLMARK UNFOLDED PROTEIN RESPONSE; (M5909)HALLMARK MYOGENESIS	0		1	1	0	0	0	0	0	0	0	0	0	0	0	0	0	0	0	0	0	0	1
401	PHOX2A	0	0	0	0	1	PHOX2A	paired like homeobox 2A	GO:0021639 trochlear nerve morphogenesis;GO:0021642 trochlear nerve formation;GO:0021703 locus ceruleus development		Predicted intracellular proteins; Disease related genes; Transcription factors:Helix-turn-helix domains	Nucleoplasm (Supported)			0		0	0	0	0	0	0	0	0	0	0	0	0	0	0	0	0	0	0	0	0	1
65117	RSRC2	0	0	0	0	1	RSRC2	arginine and serine rich coiled-coil 2			Predicted intracellular proteins	Nuclear speckles (Approved); Additional: Cytosol;Nucleoli fibrillar center			0		0	0	0	0	0	0	0	0	0	0	0	0	0	0	0	0	0	0	0	0	1
477	ATP1A2	1	0	0	0	0	ATP1A2	ATPase Na+/K+ transporting subunit alpha 2	GO:0021989 olfactory cortex development;GO:1903280 negative regulation of calcium:sodium antiporter activity;GO:0051941 regulation of amino acid uptake involved in synaptic transmission		ENZYME proteins:Hydrolases; Disease related genes; Enzymes; Transporters:Primary Active Transporters; Potential drug targets				0		0	0	0	0	0	0	0	0	0	0	0	0	0	0	0	0	0	0	0	0	1
5825	ABCD3	1	0	0	0	0	ABCD3	ATP binding cassette subfamily D member 3	GO:0015910 peroxisomal long-chain fatty acid import;GO:0042760 very long-chain fatty acid catabolic process;GO:0000038 very long-chain fatty acid metabolic process		Disease related genes; Transporters:Primary Active Transporters; Potential drug targets	Peroxisomes (Enhanced)		(M5949)HALLMARK PEROXISOME; (M5948)HALLMARK BILE ACID METABOLISM	0		0	0	0	0	0	0	0	0	0	0	0	0	0	0	0	0	0	0	0	0	1
2624	GATA2	0	0	0	0	1	GATA2	GATA binding protein 2	GO:0010725 regulation of primitive erythrocyte differentiation;GO:0035854 eosinophil fate commitment;GO:0060319 primitive erythrocyte differentiation		Cancer-related genes; Disease related genes; Transcription factors:Zinc-coordinating DNA-binding domains; Predicted intracellular proteins	Nucleoplasm (Supported)	(M30)PID HDAC CLASSII PATHWAY; (M151)PID AR TF PATHWAY; (M101)PID HDAC CLASSI PATHWAY		0		0	0	0	0	0	0	0	0	0	1	0	0	0	0	0	0	0	0	1	0	1
9349	RPL23	0	0	1	0	0	RPL23	ribosomal protein L23	GO:0072717 cellular response to actinomycin D;GO:0006610 ribosomal protein import into nucleus;GO:0072716 response to actinomycin D		Ribosomal proteins; Predicted intracellular proteins	Cytosol (Supported)	(M261)PID P53 REGULATION PATHWAY		0		1	1	1	1	0	1	0	0	0	0	1	0	0	1	0	0	1	0	0	0	1
5693	PSMB5	0	0	1	0	0	PSMB5	proteasome 20S subunit beta 5	GO:0010499 proteasomal ubiquitin-independent protein catabolic process;GO:0006521 regulation of cellular amino acid metabolic process;GO:1902036 regulation of hematopoietic stem cell differentiation		Peptidases:Threonine-type peptidases; ENZYME proteins:Hydrolases; Enzymes; FDA approved drug targets:Small molecule drugs; Predicted intracellular proteins	Centrosome;Nucleoplasm (Supported)		(M5924)HALLMARK MTORC1 SIGNALING	0		1	1	0	1	0	0	0	0	0	0	0	0	1	0	0	1	0	0	1	0	1
6192	RPS4Y1	0	1	0	0	0	RPS4Y1	ribosomal protein S4 Y-linked 1	GO:0006614 SRP-dependent cotranslational protein targeting to membrane;GO:0006613 cotranslational protein targeting to membrane;GO:0045047 protein targeting to ER		Ribosomal proteins; Predicted intracellular proteins				0		1	1	0	0	0	0	0	0	0	0	0	0	0	0	0	0	0	0	0	0	1
80336	PABPC1L	0	0	1	0	0	PABPC1L	poly(A) binding protein cytoplasmic 1 like	GO:0048096 chromatin-mediated maintenance of transcription;GO:0051647 nucleus localization;GO:0001556 oocyte maturation		Predicted intracellular proteins	Cytosol (Approved); Additional: Nuclear bodies			0		1	0	0	0	0	0	0	0	0	0	1	0	0	0	0	0	0	0	0	0	1
23513	SCRIB	0	0	0	0	1	SCRIB	scribble planar cell polarity protein	GO:0039514 suppression by virus of host JAK-STAT cascade;GO:0039562 suppression by virus of host STAT activity;GO:0039563 suppression by virus of host STAT1 activity		Disease related genes; Predicted intracellular proteins	Cell Junctions;Plasma membrane (Enhanced); Additional: Nucleoplasm;Rods & Rings			0		0	1	0	0	0	0	0	0	0	0	1	0	0	0	0	0	0	0	0	0	1
6185	RPN2	1	0	0	0	0	RPN2	ribophorin II	GO:0018279 protein N-linked glycosylation via asparagine;GO:0018196 peptidyl-asparagine modification;GO:0006487 protein N-linked glycosylation		Predicted intracellular proteins	Endoplasmic reticulum (Supported)			0		0	1	0	0	0	0	0	0	0	0	0	0	0	0	0	0	0	0	0	0	1
53615	MBD3	0	1	0	0	0	MBD3	methyl-CpG binding domain protein 3	GO:0006346 methylation-dependent chromatin silencing;GO:0044030 regulation of DNA methylation;GO:0006305 DNA alkylation		Predicted intracellular proteins	Nucleoplasm (Supported)	(M101)PID HDAC CLASSI PATHWAY		0		0	0	0	0	0	1	0	0	0	0	0	0	0	0	0	0	1	1	1	0	1
1001	CDH3	0	0	1	0	0	CDH3	cadherin 3	GO:0032771 regulation of monophenol monooxygenase activity;GO:0032773 positive regulation of monophenol monooxygenase activity;GO:0051796 negative regulation of timing of catagen		Disease related genes; Predicted intracellular proteins	Plasma membrane (Supported); Additional: Cell Junctions		(M5915)HALLMARK APICAL JUNCTION	0		0	0	0	0	0	0	0	0	0	0	0	0	0	0	0	0	0	0	0	0	1
476	ATP1A1	1	0	0	0	0	ATP1A1	ATPase Na+/K+ transporting subunit alpha 1	GO:0031944 negative regulation of glucocorticoid metabolic process;GO:0031947 negative regulation of glucocorticoid biosynthetic process;GO:0090032 negative regulation of steroid hormone biosynthetic process		ENZYME proteins:Hydrolases; Enzymes; FDA approved drug targets:Small molecule drugs; Transporters:Primary Active Transporters; Cancer-related genes			(M5910)HALLMARK PROTEIN SECRETION	0		0	0	0	0	0	0	0	0	0	0	0	0	0	0	0	0	0	0	0	0	1
6146	RPL22	0	0	0	0	1	RPL22	ribosomal protein L22	GO:0099577 regulation of translation at presynapse, modulating synaptic transmission;GO:0140244 regulation of translation at presynapse;GO:0099547 regulation of translation at synapse, modulating synaptic transmission		Cancer-related genes:Mutational cancer driver genes; Ribosomal proteins; Predicted intracellular proteins	Nucleoli (Approved); Additional: Nucleoplasm		(M5926)HALLMARK MYC TARGETS V1	0		1	1	0	0	0	0	0	0	0	0	0	0	0	0	0	0	0	0	0	0	1
10951	CBX1	0	1	0	0	0	CBX1	chromobox 1	GO:0006974 cellular response to DNA damage stimulus;GO:0045892 negative regulation of transcription, DNA-templated;GO:1903507 negative regulation of nucleic acid-templated transcription		Predicted intracellular proteins	Nuclear bodies;Nucleoplasm (Supported)		(M5901)HALLMARK G2M CHECKPOINT	0		0	0	0	0	0	0	0	0	0	0	0	0	0	0	0	0	0	0	1	0	1
5034	P4HB	0	0	0	1	0	P4HB	prolyl 4-hydroxylase subunit beta	GO:0038155 interleukin-23-mediated signaling pathway;GO:0018401 peptidyl-proline hydroxylation to 4-hydroxy-L-proline;GO:0034378 chylomicron assembly		Disease related genes; Enzymes; ENZYME proteins:Isomerase; Predicted secreted proteins; Potential drug targets; Predicted intracellular proteins	Endoplasmic reticulum (Supported)	(M3270)ST INTEGRIN SIGNALING PATHWAY		0		0	1	0	0	0	0	0	0	0	1	0	0	0	0	0	0	0	0	0	0	1
3221	HOXC4	0	1	0	0	0	HOXC4	homeobox C4	GO:0048704 embryonic skeletal system morphogenesis;GO:0048706 embryonic skeletal system development;GO:0051216 cartilage development		Transcription factors:Helix-turn-helix domains; Predicted intracellular proteins	Nucleoplasm (Supported)			0		0	0	0	0	0	0	0	0	0	0	0	0	0	0	0	0	0	0	1	0	1
81608	FIP1L1	0	1	0	0	0	FIP1L1	factor interacting with PAPOLA and CPSF1	GO:0098789 pre-mRNA cleavage required for polyadenylation;GO:0098787 mRNA cleavage involved in mRNA processing;GO:0006379 mRNA cleavage		Cancer-related genes; Disease related genes; Predicted intracellular proteins	Nucleoplasm (Enhanced)			0		1	0	0	0	0	0	1	0	0	0	1	0	0	0	0	0	0	0	0	0	1
283106	CSNK2A3	1	0	0	0	0	CSNK2A3	casein kinase 2 alpha 3		Other	Kinases; ENZYME proteins:Transferases; Enzymes; Predicted intracellular proteins	Nucleoplasm (Approved)			0		0	0	0	0	0	0	0	0	0	0	0	0	0	0	0	0	0	0	0	0	1
85364	ZCCHC3	0	1	0	0	0	ZCCHC3	zinc finger CCHC-type containing 3	GO:0009597 detection of virus;GO:1900246 positive regulation of RIG-I signaling pathway;GO:0071360 cellular response to exogenous dsRNA		Predicted intracellular proteins	Vesicles (Approved)			0		0	0	0	0	0	0	0	0	0	0	0	0	0	0	0	0	0	0	0	0	1
10938	EHD1	0	1	0	0	0	EHD1	EH domain containing 1	GO:2001137 positive regulation of endocytic recycling;GO:0010886 positive regulation of cholesterol storage;GO:2001135 regulation of endocytic recycling		Predicted intracellular proteins	Plasma membrane (Supported)		(M5890)HALLMARK TNFA SIGNALING VIA NFKB; (M5921)HALLMARK COMPLEMENT	0		0	1	0	0	0	0	0	0	0	0	0	0	0	0	0	0	0	0	0	0	1
29927	SEC61A1	1	0	0	0	0	SEC61A1	SEC61 translocon subunit alpha 1	GO:0039019 pronephric nephron development;GO:0031204 posttranslational protein targeting to membrane, translocation;GO:0006616 SRP-dependent cotranslational protein targeting to membrane, translocation		Disease related genes; Transporters:Primary Active Transporters; Potential drug targets	Endoplasmic reticulum (Supported)		(M5898)HALLMARK DNA REPAIR; (M5939)HALLMARK P53 PATHWAY	0		0	1	0	0	0	0	0	0	0	0	0	0	0	0	0	0	0	0	0	0	1
25940	FAM98A	0	0	1	0	0	FAM98A	family with sequence similarity 98 member A	GO:1900029 positive regulation of ruffle assembly;GO:1900027 regulation of ruffle assembly;GO:0097178 ruffle assembly		Predicted intracellular proteins	Vesicles (Approved)			0		0	0	0	0	0	0	0	0	0	0	0	0	0	0	0	0	0	0	0	0	1
5063	PAK3	0	0	0	0	1	PAK3	p21 (RAC1) activated kinase 3	GO:0010763 positive regulation of fibroblast migration;GO:0061003 positive regulation of dendritic spine morphogenesis;GO:0010762 regulation of fibroblast migration	STE Ser/Thr protein kinase family	Kinases:STE Ser/Thr protein kinases; Disease related genes; ENZYME proteins:Transferases; Enzymes; RAS pathway related proteins; Potential drug targets; Predicted intracellular proteins	Vesicles (Approved)	(M76)PID P38 ALPHA BETA PATHWAY; (M16801)SIG REGULATION OF THE ACTIN CYTOSKELETON BY RHO GTPASES; (M9526)ST T CELL SIGNAL TRANSDUCTION	(M5957)HALLMARK PANCREAS BETA CELLS	0		0	1	0	0	0	0	0	0	0	0	0	0	0	0	0	0	0	1	0	0	1
1601	DAB2	1	0	0	0	0	DAB2	DAB adaptor protein 2	GO:0035026 leading edge cell differentiation;GO:2000370 positive regulation of clathrin-dependent endocytosis;GO:2000643 positive regulation of early endosome to late endosome transport		Predicted intracellular proteins	Plasma membrane;Vesicles (Enhanced); Additional: Nucleoli fibrillar center	(M286)PID TGFBR PATHWAY	(M5942)HALLMARK UV RESPONSE DN; (M5930)HALLMARK EPITHELIAL MESENCHYMAL TRANSITION	0		0	1	0	0	0	0	0	0	0	0	0	0	0	0	0	0	0	0	0	0	1
5982	RFC2	0	0	0	0	1	RFC2	replication factor C subunit 2	GO:1900262 regulation of DNA-directed DNA polymerase activity;GO:1900264 positive regulation of DNA-directed DNA polymerase activity;GO:0042276 error-prone translesion synthesis		Disease related genes; Predicted intracellular proteins	Nucleoplasm (Supported); Additional: Golgi apparatus	(M46)PID ATR PATHWAY; (M1)PID FANCONI PATHWAY	(M5898)HALLMARK DNA REPAIR; (M5925)HALLMARK E2F TARGETS	0		0	0	0	0	0	0	1	1	0	0	0	0	1	1	0	1	1	1	0	0	1
4008	LMO7	0	0	0	1	0	LMO7	LIM domain 7	GO:0000209 protein polyubiquitination;GO:0043687 post-translational protein modification;GO:0030155 regulation of cell adhesion		Predicted intracellular proteins	Actin filaments (Supported); Additional: Cytosol			0		0	0	0	0	0	0	0	0	0	0	0	0	0	0	0	0	0	0	0	0	1
5705	PSMC5	0	0	1	0	0	PSMC5	proteasome 26S subunit, ATPase 5	GO:0090261 positive regulation of inclusion body assembly;GO:0045899 positive regulation of RNA polymerase II transcriptional preinitiation complex assembly;GO:0045898 regulation of RNA polymerase II transcriptional preinitiation complex assembly		Predicted intracellular proteins	Cytosol;Plasma membrane (Supported)			0		1	1	0	1	0	0	0	0	0	0	0	0	1	1	0	1	0	0	1	0	1
539	ATP5O	0	1	0	0	0	ATP5PO	ATP synthase peripheral stalk subunit OSCP	GO:0042776 mitochondrial ATP synthesis coupled proton transport;GO:0015985 energy coupled proton transport, down electrochemical gradient;GO:0015986 ATP synthesis coupled proton transport		Predicted intracellular proteins	Mitochondria (Approved)		(M5905)HALLMARK ADIPOGENESIS; (M5936)HALLMARK OXIDATIVE PHOSPHORYLATION	0		0	0	0	0	0	1	0	0	0	0	0	0	0	0	0	0	0	0	0	0	1
10484	SEC23A	0	1	0	0	0	SEC23A	SEC23 homolog A, COPII coat complex component	GO:0090110 cargo loading into COPII-coated vesicle;GO:0035459 cargo loading into vesicle;GO:0048207 vesicle targeting, rough ER to cis-Golgi		Disease related genes; Predicted intracellular proteins	Nucleoplasm;Vesicles (Approved)			0		0	1	0	0	0	0	0	0	0	0	0	0	0	0	0	0	0	0	0	0	1
5062	PAK2	0	0	0	0	1	PAK2	p21 (RAC1) activated kinase 2	GO:2001271 negative regulation of cysteine-type endopeptidase activity involved in execution phase of apoptosis;GO:2001270 regulation of cysteine-type endopeptidase activity involved in execution phase of apoptosis;GO:1900118 negative regulation of execution phase of apoptosis	STE Ser/Thr protein kinase family	Kinases:STE Ser/Thr protein kinases; ENZYME proteins:Transferases; Enzymes; RAS pathway related proteins; Predicted intracellular proteins	Nucleoplasm;Vesicles (Approved)	(M139)PID MYC PATHWAY; (M76)PID P38 ALPHA BETA PATHWAY; (M16801)SIG REGULATION OF THE ACTIN CYTOSKELETON BY RHO GTPASES		0		0	1	0	0	0	0	0	0	0	1	0	0	0	0	0	0	0	1	0	0	1
4782	NFIC	0	1	0	0	0	NFIC	nuclear factor I C	GO:0006260 DNA replication;GO:0000122 negative regulation of transcription by RNA polymerase II;GO:0006259 DNA metabolic process		Predicted intracellular proteins; Transcription factors:beta-Hairpin exposed by an alpha/beta-scaffold	Nucleoli fibrillar center;Nucleoplasm (Supported)	(M285)PID HNF3A PATHWAY		0		0	0	0	0	0	0	0	0	0	0	0	0	0	0	0	0	1	0	0	0	1
9181	ARHGEF2	0	1	0	0	0	ARHGEF2	Rho/Rac guanine nucleotide exchange factor 2	GO:1902219 negative regulation of intrinsic apoptotic signaling pathway in response to osmotic stress;GO:1902218 regulation of intrinsic apoptotic signaling pathway in response to osmotic stress;GO:0055059 asymmetric neuroblast division		Disease related genes; Predicted intracellular proteins		(M69)PID REELIN PATHWAY; (M241)PID RAC1 REG PATHWAY; (M68)PID RHOA REG PATHWAY	(M5893)HALLMARK MITOTIC SPINDLE	0		0	0	0	0	0	0	0	0	0	0	0	0	0	0	0	0	0	0	0	0	1
1267	CNP	1	0	0	0	0	CNP	2',3'-cyclic nucleotide 3' phosphodiesterase	GO:0009214 cyclic nucleotide catabolic process;GO:0009187 cyclic nucleotide metabolic process;GO:0021762 substantia nigra development		Enzymes; Predicted intracellular proteins; ENZYME proteins:Hydrolases	Plasma membrane (Supported)		(M5911)HALLMARK INTERFERON ALPHA RESPONSE; (M5941)HALLMARK UV RESPONSE UP	0		0	1	0	0	0	0	0	0	0	1	0	0	0	0	0	0	0	0	0	0	1
494115	RBMXL1	0	0	0	1	0	RBMXL1	RBMX like 1	GO:0048026 positive regulation of mRNA splicing, via spliceosome;GO:0050685 positive regulation of mRNA processing;GO:0033120 positive regulation of RNA splicing		Predicted intracellular proteins	Nucleoplasm (Approved)			0		1	0	0	1	0	0	0	0	0	0	0	1	0	0	0	0	0	0	0	0	1
8668	EIF3I	0	0	1	0	0	EIF3I	eukaryotic translation initiation factor 3 subunit I	GO:0001732 formation of cytoplasmic translation initiation complex;GO:0002183 cytoplasmic translational initiation;GO:0002181 cytoplasmic translation		Predicted intracellular proteins	Cytosol (Approved)			0		0	1	1	0	1	0	0	0	0	0	0	0	0	0	0	0	0	0	0	0	1
4940	OAS3	0	0	1	0	0	OAS3	2'-5'-oligoadenylate synthetase 3	GO:0060700 regulation of ribonuclease activity;GO:0032069 regulation of nuclease activity;GO:0045071 negative regulation of viral genome replication		ENZYME proteins:Transferases; Enzymes; Predicted intracellular proteins	Cytosol;Nucleoplasm (Supported); Additional: Plasma membrane		(M5913)HALLMARK INTERFERON GAMMA RESPONSE	0		0	0	0	0	0	0	0	0	0	0	0	0	0	0	0	0	0	0	0	0	1
2058	EPRS;QARS	1	0	0	0	0	EPRS1	glutamyl-prolyl-tRNA synthetase 1	GO:0006424 glutamyl-tRNA aminoacylation;GO:0006433 prolyl-tRNA aminoacylation;GO:0140212 regulation of long-chain fatty acid import into cell		ENZYME proteins:Ligase; Enzymes; Predicted intracellular proteins	Cytosol (Enhanced)		(M5924)HALLMARK MTORC1 SIGNALING; (M5926)HALLMARK MYC TARGETS V1	0		1	1	0	0	0	0	0	0	0	1	0	0	0	0	0	0	0	0	0	0	1
3376	IARS	1	0	0	0	0	IARS1	isoleucyl-tRNA synthetase 1	GO:0006428 isoleucyl-tRNA aminoacylation;GO:0106074 aminoacyl-tRNA metabolism involved in translational fidelity;GO:0006450 regulation of translational fidelity		Disease related genes; Enzymes; ENZYME proteins:Ligase; Potential drug targets; Predicted intracellular proteins	Cytosol;Nucleoplasm (Approved)	(M9378)ST INTERLEUKIN 4 PATHWAY; (M14532)ST PHOSPHOINOSITIDE 3 KINASE PATHWAY	(M5922)HALLMARK UNFOLDED PROTEIN RESPONSE; (M5926)HALLMARK MYC TARGETS V1	0		0	1	0	0	0	0	0	0	0	0	0	0	0	0	0	0	0	0	0	0	1
23130	ATG2A	0	1	0	0	0	ATG2A	autophagy related 2A	GO:0016237 lysosomal microautophagy;GO:0034727 piecemeal microautophagy of the nucleus;GO:0044805 late nucleophagy		Predicted intracellular proteins; Transporters	Vesicles (Supported); Additional: Nucleoplasm			0		0	0	0	0	0	0	0	0	0	0	0	0	0	0	0	0	0	0	0	0	1
2794	GNL1	0	0	0	0	1	GNL1	G protein nucleolar 1 (putative)	GO:0002456 T cell mediated immunity;GO:0002449 lymphocyte mediated immunity;GO:0002460 adaptive immune response based on somatic recombination of immune receptors built from immunoglobulin superfamily domains		Predicted intracellular proteins	Vesicles (Supported)			0		0	0	0	0	0	0	0	0	0	0	0	0	0	0	0	0	0	0	0	0	1
509	ATP5F1C	0	0	1	0	0	ATP5F1C	ATP synthase F1 subunit gamma	GO:0042776 mitochondrial ATP synthesis coupled proton transport;GO:0015985 energy coupled proton transport, down electrochemical gradient;GO:0015986 ATP synthesis coupled proton transport		Predicted intracellular proteins			(M5936)HALLMARK OXIDATIVE PHOSPHORYLATION	0		0	0	0	0	0	1	0	0	0	0	0	0	0	0	0	0	0	0	0	0	1
4774	NFIA	0	1	0	0	0	NFIA	nuclear factor I A	GO:0072189 ureter development;GO:0060074 synapse maturation;GO:0019079 viral genome replication		Disease related genes; Predicted intracellular proteins; Transcription factors:beta-Hairpin exposed by an alpha/beta-scaffold	Nucleoplasm (Enhanced)	(M285)PID HNF3A PATHWAY		0		0	0	0	0	0	0	0	0	0	0	0	0	0	0	0	0	1	0	0	0	1
83481	EPPK1	0	0	1	0	0	EPPK1	epiplakin 1	GO:0051548 negative regulation of keratinocyte migration;GO:1905041 regulation of epithelium regeneration;GO:1990399 epithelium regeneration		Predicted intracellular proteins	Intermediate filaments (Enhanced)			0		0	0	0	0	0	0	0	0	0	0	0	0	0	0	0	0	0	0	0	0	1
23164	MPRIP	0	0	0	1	0	MPRIP	myosin phosphatase Rho interacting protein	GO:0007015 actin filament organization;GO:0030036 actin cytoskeleton organization;GO:0097435 supramolecular fiber organization		Predicted intracellular proteins	Actin filaments (Supported); Additional: Cytosol			0		0	0	0	0	0	0	0	0	0	0	0	0	0	0	0	0	0	0	0	0	1
57507	ZNF608	0	1	0	0	0	ZNF608	zinc finger protein 608	GO:0000122 negative regulation of transcription by RNA polymerase II;GO:0045892 negative regulation of transcription, DNA-templated;GO:1903507 negative regulation of nucleic acid-templated transcription		Predicted intracellular proteins	Nucleoplasm (Approved); Additional: Mitochondria			0		0	0	0	0	0	0	0	0	0	0	0	0	0	0	0	0	0	0	0	0	1
26122	EPC2	0	0	0	0	1	EPC2	enhancer of polycomb homolog 2	GO:0016573 histone acetylation;GO:0018393 internal peptidyl-lysine acetylation;GO:0006475 internal protein amino acid acetylation		Predicted intracellular proteins	Nuclear speckles (Approved)			0		0	0	0	0	0	0	0	1	0	0	0	0	0	0	0	0	0	0	0	0	1
10973	ASCC3	0	0	1	0	0	ASCC3	activating signal cointegrator 1 complex subunit 3	GO:0006307 DNA dealkylation involved in DNA repair;GO:0035510 DNA dealkylation;GO:0032508 DNA duplex unwinding		Enzymes; Predicted intracellular proteins; ENZYME proteins:Hydrolases	Cytosol (Supported); Additional: Golgi apparatus			0		0	0	0	0	0	0	1	1	0	1	0	0	0	0	0	0	0	0	0	0	1
7430	EZR	0	0	1	0	0	EZR	ezrin	GO:0043622 cortical microtubule organization;GO:0001951 intestinal D-glucose absorption;GO:1902896 terminal web assembly		Predicted intracellular proteins; Cancer-related genes:Mutated cancer genes; Cancer-related genes:Candidate cancer biomarkers	Plasma membrane (Enhanced)	(M240)PID SYNDECAN 2 PATHWAY; (M94)PID FAS PATHWAY; (M12)PID RHOA PATHWAY	(M5893)HALLMARK MITOTIC SPINDLE	0		0	1	0	0	0	0	0	0	0	1	1	0	0	0	0	0	0	0	0	0	1
8543	LMO4	0	1	0	0	0	LMO4	LIM domain only 4	GO:0021527 spinal cord association neuron differentiation;GO:0042659 regulation of cell fate specification;GO:0021514 ventral spinal cord interneuron differentiation		Predicted intracellular proteins	Nucleoplasm (Supported); Additional: Midbody ring	(M183)PID IL6 7 PATHWAY; (M100)PID SHP2 PATHWAY; (M200)PID ERA GENOMIC PATHWAY		0		0	0	0	0	0	0	0	0	0	0	0	0	0	0	0	0	0	1	0	0	1
6193	RPS5	0	0	0	0	1	RPS5	ribosomal protein S5	GO:0006450 regulation of translational fidelity;GO:0000028 ribosomal small subunit assembly;GO:0042255 ribosome assembly		Ribosomal proteins; Predicted intracellular proteins	Cytosol;Endoplasmic reticulum (Supported)		(M5926)HALLMARK MYC TARGETS V1	0		1	1	0	0	1	0	0	0	0	0	0	0	0	0	0	0	0	0	0	0	1
9733	SART3	0	0	1	0	0	SART3	spliceosome associated factor 3, U4/U6 recycling protein	GO:1903584 regulation of histone deubiquitination;GO:1903586 positive regulation of histone deubiquitination;GO:1903003 positive regulation of protein deubiquitination		Predicted intracellular proteins	Nucleoplasm (Supported)			0		1	0	0	0	1	0	1	0	0	0	0	0	0	1	0	0	0	0	0	0	1
7024	TFCP2	0	0	0	0	1	TFCP2	transcription factor CP2	GO:0042789 mRNA transcription by RNA polymerase II;GO:0009299 mRNA transcription;GO:0016071 mRNA metabolic process		Transcription factors:Immunoglobulin fold; Predicted intracellular proteins	Nucleoplasm (Supported); Additional: Cytosol	(M101)PID HDAC CLASSI PATHWAY		0		0	0	0	0	0	0	0	0	0	1	0	0	0	0	0	0	0	0	0	0	1
7021	TFAP2B	0	0	0	0	1	TFAP2B	transcription factor AP-2 beta	GO:0097275 cellular ammonia homeostasis;GO:0097276 cellular creatinine homeostasis;GO:0097277 cellular urea homeostasis		Predicted intracellular proteins; Disease related genes; Transcription factors:Basic domains; Cancer-related genes:Candidate cancer biomarkers	Nucleoplasm (Approved)		(M5956)HALLMARK KRAS SIGNALING DN	0		0	0	0	0	0	0	0	0	0	0	0	0	0	0	0	0	0	0	0	0	1
11171	STRAP	0	0	1	0	0	STRAP	serine/threonine kinase receptor associated protein	GO:0060394 negative regulation of pathway-restricted SMAD protein phosphorylation;GO:0030277 maintenance of gastrointestinal epithelium;GO:0010669 epithelial structure maintenance		Predicted intracellular proteins; Cancer-related genes:Candidate cancer biomarkers	Cytosol (Enhanced)	(M286)PID TGFBR PATHWAY		0		1	0	0	0	1	0	0	0	0	0	0	0	0	0	0	0	0	0	0	0	1
29855	UBN1	0	1	0	0	0	UBN1	ubinuclein 1	GO:0006336 DNA replication-independent nucleosome assembly;GO:0034724 DNA replication-independent nucleosome organization;GO:0006334 nucleosome assembly		Predicted intracellular proteins	Nucleoplasm (Supported); Additional: Nuclear bodies			0		0	1	0	0	0	0	1	0	0	0	0	0	0	1	0	0	0	0	0	0	1
8663	EIF3C	0	0	1	0	0	EIF3C	eukaryotic translation initiation factor 3 subunit C	GO:1902416 positive regulation of mRNA binding;GO:1905216 positive regulation of RNA binding;GO:1902415 regulation of mRNA binding		Predicted intracellular proteins	Cytosol (Supported)			0		0	1	1	0	1	0	0	0	0	0	0	0	0	0	0	0	0	0	0	0	1
54468	MIOS	0	0	0	0	1	MIOS	meiosis regulator for oocyte development	GO:0034629 cellular protein-containing complex localization;GO:0032008 positive regulation of TOR signaling;GO:0034198 cellular response to amino acid starvation		Predicted intracellular proteins	Nucleoplasm (Enhanced); Additional: Cytosol		(M5942)HALLMARK UV RESPONSE DN	0		0	1	0	0	0	0	0	0	0	0	1	0	0	0	0	0	0	0	0	0	1
56252	YLPM1	0	0	0	1	0	YLPM1	YLP motif containing 1	GO:0032204 regulation of telomere maintenance;GO:0000723 telomere maintenance;GO:0032200 telomere organization		Predicted intracellular proteins	Nuclear speckles;Nucleoplasm (Supported)			0		0	0	0	0	0	0	0	0	0	0	0	0	0	0	0	0	0	1	0	0	1
266971	PIPSL	0	0	1	0	0	PIPSL	PIP5K1A and PSMD4 like (pseudogene)	GO:0046854 phosphatidylinositol phosphorylation;GO:0046834 lipid phosphorylation;GO:0046488 phosphatidylinositol metabolic process						0		0	0	0	0	0	0	0	0	0	0	0	0	0	0	0	0	0	0	0	0	1
8661	EIF3A	0	0	1	0	0	EIF3A	eukaryotic translation initiation factor 3 subunit A	GO:0002188 translation reinitiation;GO:0075525 viral translational termination-reinitiation;GO:0075522 IRES-dependent viral translational initiation		Predicted intracellular proteins	Cytosol;Nucleoplasm (Supported)	(M143)PID IL2 PI3K PATHWAY	(M5950)HALLMARK ALLOGRAFT REJECTION	0		0	1	1	0	1	0	0	0	0	0	0	0	0	0	0	0	0	0	0	0	1
7158	TP53BP1	0	0	0	0	1	TP53BP1	tumor protein p53 binding protein 1	GO:0071481 cellular response to X-ray;GO:2000042 negative regulation of double-strand break repair via homologous recombination;GO:0045830 positive regulation of isotype switching		Cancer-related genes:Mutational cancer driver genes; Disease related genes; Cancer-related genes:Mutated cancer genes; Predicted intracellular proteins	Nuclear bodies (Supported); Additional: Nucleoplasm	(M84)PID ATM PATHWAY		0		0	0	0	0	0	0	0	1	0	0	0	0	1	0	0	1	0	1	0	1	1
51412	ACTL6B	0	0	0	0	1	ACTL6B	actin like 6B	GO:0042551 neuron maturation;GO:0043967 histone H4 acetylation;GO:0043044 ATP-dependent chromatin remodeling		Predicted intracellular proteins	Mitotic chromosome;Nucleoli rim (Approved)			0		0	0	0	0	0	1	0	0	0	0	0	0	0	0	0	0	0	0	1	0	1
6428	SRSF3	0	1	0	0	0	SRSF3	serine and arginine rich splicing factor 3	GO:1990830 cellular response to leukemia inhibitory factor;GO:1990823 response to leukemia inhibitory factor;GO:0031124 mRNA 3'-end processing		Cancer-related genes; Predicted intracellular proteins	Nucleoplasm (Supported)		(M5926)HALLMARK MYC TARGETS V1	0		1	0	0	1	0	0	0	0	0	0	1	1	0	0	0	0	0	0	0	0	1
7431	VIM	0	0	0	0	1	VIM	vimentin	GO:0060020 Bergmann glial cell differentiation;GO:0071225 cellular response to muramyl dipeptide;GO:0070307 lens fiber cell development		Disease related genes; Predicted intracellular proteins	Intermediate filaments (Supported)	(M14)PID AURORA B PATHWAY; (M220)PID CASPASE PATHWAY	(M5930)HALLMARK EPITHELIAL MESENCHYMAL TRANSITION	0		0	1	0	1	0	0	0	0	0	0	0	0	0	0	0	0	0	0	0	0	1
85236	HIST1H2BK	0	0	0	0	1	H2BC12	H2B clustered histone 12	GO:0002227 innate immune response in mucosa;GO:0002385 mucosal immune response;GO:0002251 organ or tissue specific immune response		Predicted intracellular proteins	Nucleoplasm (Approved); Additional: Cytosol		(M5901)HALLMARK G2M CHECKPOINT	0		0	1	0	0	0	0	1	0	0	0	0	0	1	1	0	1	0	0	1	0	1
9656	MDC1	0	1	0	0	0	MDC1	mediator of DNA damage checkpoint 1	GO:0031573 intra-S DNA damage checkpoint;GO:0006303 double-strand break repair via nonhomologous end joining;GO:0044773 mitotic DNA damage checkpoint		Cancer-related genes:Mutational cancer driver genes; Predicted intracellular proteins	Nuclear bodies (Supported); Additional: Nucleoplasm	(M84)PID ATM PATHWAY		0		0	0	0	0	0	0	0	1	0	0	0	0	1	0	0	1	1	0	0	1	1
1996	ELAVL4	0	0	0	0	1	ELAVL4	ELAV like RNA binding protein 4	GO:1905870 positive regulation of 3'-UTR-mediated mRNA stabilization;GO:1905868 regulation of 3'-UTR-mediated mRNA stabilization;GO:0070935 3'-UTR-mediated mRNA stabilization		Predicted intracellular proteins	Nucleoplasm;Vesicles (Approved)			0		1	1	0	1	0	0	0	0	0	0	0	0	0	0	0	0	0	0	0	0	1
5250	SLC25A3	1	0	0	0	0	SLC25A3	solute carrier family 25 member 3	GO:0035435 phosphate ion transmembrane transport;GO:0006817 phosphate ion transport;GO:0098661 inorganic anion transmembrane transport		Predicted intracellular proteins; Disease related genes; Transporters:Electrochemical Potential-driven transporters; Potential drug targets	Mitochondria (Supported)	(M195)PID CMYB PATHWAY	(M5926)HALLMARK MYC TARGETS V1; (M5936)HALLMARK OXIDATIVE PHOSPHORYLATION	0		0	0	0	0	0	0	0	0	0	0	0	0	0	0	0	0	0	0	0	0	1
4976	OPA1	1	0	0	0	0	OPA1	OPA1 mitochondrial dynamin like GTPase	GO:1904643 response to curcumin;GO:1905232 cellular response to L-glutamate;GO:0010636 positive regulation of mitochondrial fusion		Transporters; ENZYME proteins:Hydrolases; Disease related genes; Enzymes; Potential drug targets; Predicted intracellular proteins	Mitochondria;Nucleoplasm (Supported)		(M5936)HALLMARK OXIDATIVE PHOSPHORYLATION	0		0	0	0	0	0	0	0	0	0	0	0	0	0	0	0	0	0	0	0	0	1
1105	CHD1	0	1	0	0	0	CHD1	chromodomain helicase DNA binding protein 1	GO:0043923 positive regulation by host of viral transcription;GO:0043921 modulation by host of viral transcription;GO:0052312 modulation of transcription in other organism involved in symbiotic interaction		ENZYME proteins:Hydrolases; Disease related genes; Enzymes; FDA approved drug targets:Small molecule drugs; Predicted intracellular proteins	Nucleoli fibrillar center;Nucleoplasm (Approved)			0		0	1	0	0	0	0	1	0	0	0	0	0	0	0	0	0	0	0	1	0	1
8929	PHOX2B	0	0	0	0	1	PHOX2B	paired like homeobox 2B	GO:0021723 medullary reticular formation development;GO:0048892 lateral line nerve development;GO:0048894 efferent axon development in a lateral line nerve		Cancer-related genes; Disease related genes; Predicted intracellular proteins; Transcription factors:Helix-turn-helix domains	Nucleoplasm (Enhanced)			0		0	0	0	0	0	0	0	0	0	0	0	0	0	0	0	1	0	0	0	0	1
7227	TRPS1	0	1	0	0	0	TRPS1	transcriptional repressor GATA binding 1	GO:0032330 regulation of chondrocyte differentiation;GO:0061035 regulation of cartilage development;GO:0002062 chondrocyte differentiation		Transcription factors:Zinc-coordinating DNA-binding domains; Disease related genes; Predicted intracellular proteins	Nucleoplasm (Supported)			0		0	0	0	0	0	0	0	0	0	0	0	0	0	0	0	0	0	0	0	0	1
5434	POLR2E	0	0	0	0	1	POLR2E	RNA polymerase II, I and III subunit E	GO:0006362 transcription elongation from RNA polymerase I promoter;GO:0006363 termination of RNA polymerase I transcription;GO:0006370 7-methylguanosine mRNA capping		RNA polymerase related proteins; Predicted intracellular proteins	Nucleoplasm (Supported)		(M5898)HALLMARK DNA REPAIR	0		1	1	0	0	0	0	0	1	0	0	0	0	1	1	0	1	0	0	1	0	1
8454	CUL1	0	1	0	0	0	CUL1	cullin 1	GO:0010265 SCF complex assembly;GO:0070936 protein K48-linked ubiquitination;GO:0006879 cellular iron ion homeostasis		Cancer-related genes:Mutational cancer driver genes; Predicted intracellular proteins	Nucleoplasm (Supported); Additional: Nucleoli	(M31)PID BETA CATENIN DEG PATHWAY; (M17)PID NOTCH PATHWAY; (M223)PID BETA CATENIN NUC PATHWAY	(M5903)HALLMARK NOTCH SIGNALING; (M5895)HALLMARK WNT BETA CATENIN SIGNALING; (M5901)HALLMARK G2M CHECKPOINT	1	R-HSA-2644603,R-HSA-2644603,R-HSA-2644603,R-HSA-2644603,R-HSA-2644603,R-HSA-2644603,R-HSA-2644603,R-HSA-2644603,R-HSA-2644603,R-HSA-2644603,R-HSA-2644603,R-HSA-2644603,R-HSA-2644603,R-HSA-2644603,R-HSA-2644603,R-HSA-2644603,R-HSA-2644603,R-HSA-2644603,R-HSA-2644603,R-HSA-2644603,R-HSA-2644603,R-HSA-2644603,R-HSA-2644603,R-HSA-2644603,R-HSA-2644603,R-HSA-2644603,R-HSA-2644603,R-HSA-2644603,R-HSA-2…	0	0	0	0	0	0	0	0	0	0	0	0	1	0	0	1	0	0	1	0	1
