# Supplementary material for: Characterization of the interactome profiling of Mycoplasma fermentans DnaK in cancer cells reveals interference with key cellular pathways
Source: Front Microbiol. 2022 Oct 28;13:1022704. doi: 10.3389/fmicb.2022.1022704 (PMC9651203; doi:10.3389/fmicb.2022.1022704)
Supplement: Supplementary file 1 [file Data_Sheet_1.ZIP › Supplemental/Table S4.xlsx]

## Sheet: Enrichment
Table S4: Metascape list of all enriched terms and their cluster group ID. The best term within a group is chosen as the group summary.
GroupID	Category	Term	Description	LogP	Log(q-value)	InTerm_InList	Genes	Symbols
1_Summary	Reactome Gene Sets	R-HSA-8953854	Metabolism of RNA	-83.3563	-78.9985	121/673	103,988,1653,1655,1656,1660,1665,1973,1974,1981,1993,1994,2058,2521,3178,3181,3183,3184,3185,3187,3188,3190,3191,3192,4670,4691,4736,4904,5093,5094,5434,5693,5705,5725,5976,6122,6124,6125,6129,6133,6134,6136,6137,6139,6146,6147,6155,6175,6181,6187,6189,6191,6192,6193,6194,6201,6202,6203,6204,6205,6206,6207,6208,6210,6217,6218,6222,6223,6224,6233,6426,6428,6431,6432,6434,7919,8106,8683,9343,9349,9…	ADAR,CDC5L,DDX1,DDX5,DDX6,DHX9,DHX15,EIF4A1,EIF4A2,EIF4G1,ELAVL2,ELAVL1,EPRS1,FUS,HNRNPA1,HNRNPA2B1,HNRNPC,HNRNPD,HNRNPF,HNRNPH1,HNRNPH2,HNRNPK,HNRNPL,HNRNPU,HNRNPM,NCL,RPL10A,YBX1,PCBP1,PCBP2,POLR2E,PSMB5,PSMC5,PTBP1,UPF1,RPL3,RPL4,RPL5,RPL7,RPL9,RPL10,RPL12,RPL13,RPL17,RPL22,RPL23A,RPL27,RPLP0,RPLP2,RPS2,RPS3A,RPS4X,RPS4Y1,RPS5,RPS6,RPS7,RPS8,RPS9,RPS10,RPS11,RPS12,RPS13,RPS14,RPS15A,RPS16,RPS1…
1_Member	Reactome Gene Sets	R-HSA-8953854	Metabolism of RNA	-83.3563	-78.9985	121/673	103,988,1653,1655,1656,1660,1665,1973,1974,1981,1993,1994,2058,2521,3178,3181,3183,3184,3185,3187,3188,3190,3191,3192,4670,4691,4736,4904,5093,5094,5434,5693,5705,5725,5976,6122,6124,6125,6129,6133,6134,6136,6137,6139,6146,6147,6155,6175,6181,6187,6189,6191,6192,6193,6194,6201,6202,6203,6204,6205,6206,6207,6208,6210,6217,6218,6222,6223,6224,6233,6426,6428,6431,6432,6434,7919,8106,8683,9343,9349,9…	ADAR,CDC5L,DDX1,DDX5,DDX6,DHX9,DHX15,EIF4A1,EIF4A2,EIF4G1,ELAVL2,ELAVL1,EPRS1,FUS,HNRNPA1,HNRNPA2B1,HNRNPC,HNRNPD,HNRNPF,HNRNPH1,HNRNPH2,HNRNPK,HNRNPL,HNRNPU,HNRNPM,NCL,RPL10A,YBX1,PCBP1,PCBP2,POLR2E,PSMB5,PSMC5,PTBP1,UPF1,RPL3,RPL4,RPL5,RPL7,RPL9,RPL10,RPL12,RPL13,RPL17,RPL22,RPL23A,RPL27,RPLP0,RPLP2,RPS2,RPS3A,RPS4X,RPS4Y1,RPS5,RPS6,RPS7,RPS8,RPS9,RPS10,RPS11,RPS12,RPS13,RPS14,RPS15A,RPS16,RPS1…
1_Member	GO Biological Processes	GO:0006397	mRNA processing	-63.0762	-59.4245	95/549	103,988,1653,1655,1660,1665,1993,1994,1996,2332,2521,3178,3181,3183,3184,3185,3187,3188,3189,3190,3191,3192,4670,4691,4904,5093,5094,5434,5725,6294,6421,6426,6428,6431,6432,6434,7919,8087,8106,8241,8683,9343,9416,9513,9667,9733,9775,9877,9967,10180,10189,10212,10236,10291,10432,10492,10521,10523,10594,10657,10949,10992,11100,11168,11171,22827,22913,22938,22985,23020,23028,23350,23450,23451,23524,…	ADAR,CDC5L,DDX1,DDX5,DHX9,DHX15,ELAVL2,ELAVL1,ELAVL4,FMR1,FUS,HNRNPA1,HNRNPA2B1,HNRNPC,HNRNPD,HNRNPF,HNRNPH1,HNRNPH2,HNRNPH3,HNRNPK,HNRNPL,HNRNPU,HNRNPM,NCL,YBX1,PCBP1,PCBP2,POLR2E,PTBP1,SAFB,SFPQ,SRSF1,SRSF3,SRSF6,SRSF7,TRA2B,DDX39B,FXR1,PABPN1,RBM10,SRSF9,EFTUD2,DDX23,FXR2,SAFB2,SART3,EIF4A3,ZC3H11A,THRAP3,RBM6,ALYREF,DDX39A,HNRNPR,SF3A1,RBM14,SYNCRIP,DDX17,CHERP,PRPF8,KHDRBS1,HNRNPA0,SF3B2,HNR…
1_Member	GO Biological Processes	GO:0000377	RNA splicing, via transesterification reactions with bulged adenosine as nucleophile	-63.0042	-59.4245	83/385	988,1653,1655,1660,1665,1993,1994,2332,2521,3178,3181,3183,3184,3185,3187,3188,3189,3190,3191,3192,4670,4691,4904,5093,5094,5434,5725,6421,6426,6428,6431,6432,6434,7919,8087,8106,8241,8683,9343,9416,9513,9733,9775,9967,10180,10189,10212,10236,10291,10432,10492,10521,10523,10594,10657,10949,10992,11100,11168,11171,22827,22913,22938,23020,23028,23350,23450,23451,23524,24148,26121,26986,27316,27339,…	CDC5L,DDX1,DDX5,DHX9,DHX15,ELAVL2,ELAVL1,FMR1,FUS,HNRNPA1,HNRNPA2B1,HNRNPC,HNRNPD,HNRNPF,HNRNPH1,HNRNPH2,HNRNPH3,HNRNPK,HNRNPL,HNRNPU,HNRNPM,NCL,YBX1,PCBP1,PCBP2,POLR2E,PTBP1,SFPQ,SRSF1,SRSF3,SRSF6,SRSF7,TRA2B,DDX39B,FXR1,PABPN1,RBM10,SRSF9,EFTUD2,DDX23,FXR2,SART3,EIF4A3,THRAP3,RBM6,ALYREF,DDX39A,HNRNPR,SF3A1,RBM14,SYNCRIP,DDX17,CHERP,PRPF8,KHDRBS1,HNRNPA0,SF3B2,HNRNPUL1,PSIP1,STRAP,PUF60,RALY,SN…
1_Member	GO Biological Processes	GO:0000398	mRNA splicing, via spliceosome	-63.0042	-59.4245	83/385	988,1653,1655,1660,1665,1993,1994,2332,2521,3178,3181,3183,3184,3185,3187,3188,3189,3190,3191,3192,4670,4691,4904,5093,5094,5434,5725,6421,6426,6428,6431,6432,6434,7919,8087,8106,8241,8683,9343,9416,9513,9733,9775,9967,10180,10189,10212,10236,10291,10432,10492,10521,10523,10594,10657,10949,10992,11100,11168,11171,22827,22913,22938,23020,23028,23350,23450,23451,23524,24148,26121,26986,27316,27339,…	CDC5L,DDX1,DDX5,DHX9,DHX15,ELAVL2,ELAVL1,FMR1,FUS,HNRNPA1,HNRNPA2B1,HNRNPC,HNRNPD,HNRNPF,HNRNPH1,HNRNPH2,HNRNPH3,HNRNPK,HNRNPL,HNRNPU,HNRNPM,NCL,YBX1,PCBP1,PCBP2,POLR2E,PTBP1,SFPQ,SRSF1,SRSF3,SRSF6,SRSF7,TRA2B,DDX39B,FXR1,PABPN1,RBM10,SRSF9,EFTUD2,DDX23,FXR2,SART3,EIF4A3,THRAP3,RBM6,ALYREF,DDX39A,HNRNPR,SF3A1,RBM14,SYNCRIP,DDX17,CHERP,PRPF8,KHDRBS1,HNRNPA0,SF3B2,HNRNPUL1,PSIP1,STRAP,PUF60,RALY,SN…
1_Member	GO Biological Processes	GO:0000375	RNA splicing, via transesterification reactions	-62.7101	-59.1995	83/388	988,1653,1655,1660,1665,1993,1994,2332,2521,3178,3181,3183,3184,3185,3187,3188,3189,3190,3191,3192,4670,4691,4904,5093,5094,5434,5725,6421,6426,6428,6431,6432,6434,7919,8087,8106,8241,8683,9343,9416,9513,9733,9775,9967,10180,10189,10212,10236,10291,10432,10492,10521,10523,10594,10657,10949,10992,11100,11168,11171,22827,22913,22938,23020,23028,23350,23450,23451,23524,24148,26121,26986,27316,27339,…	CDC5L,DDX1,DDX5,DHX9,DHX15,ELAVL2,ELAVL1,FMR1,FUS,HNRNPA1,HNRNPA2B1,HNRNPC,HNRNPD,HNRNPF,HNRNPH1,HNRNPH2,HNRNPH3,HNRNPK,HNRNPL,HNRNPU,HNRNPM,NCL,YBX1,PCBP1,PCBP2,POLR2E,PTBP1,SFPQ,SRSF1,SRSF3,SRSF6,SRSF7,TRA2B,DDX39B,FXR1,PABPN1,RBM10,SRSF9,EFTUD2,DDX23,FXR2,SART3,EIF4A3,THRAP3,RBM6,ALYREF,DDX39A,HNRNPR,SF3A1,RBM14,SYNCRIP,DDX17,CHERP,PRPF8,KHDRBS1,HNRNPA0,SF3B2,HNRNPUL1,PSIP1,STRAP,PUF60,RALY,SN…
1_Member	GO Biological Processes	GO:0008380	RNA splicing	-62.6543	-59.1995	90/482	988,1653,1655,1660,1665,1993,1994,1996,2332,2521,3178,3181,3183,3184,3185,3187,3188,3189,3190,3191,3192,4670,4691,4904,5093,5094,5434,5725,6207,6421,6426,6428,6431,6432,6434,7919,8087,8106,8241,8683,9343,9416,9513,9733,9775,9967,10180,10189,10212,10236,10291,10432,10492,10521,10523,10594,10657,10949,10992,11100,11168,11171,22827,22913,22938,22985,23020,23028,23350,23450,23451,23524,24148,26121,26…	CDC5L,DDX1,DDX5,DHX9,DHX15,ELAVL2,ELAVL1,ELAVL4,FMR1,FUS,HNRNPA1,HNRNPA2B1,HNRNPC,HNRNPD,HNRNPF,HNRNPH1,HNRNPH2,HNRNPH3,HNRNPK,HNRNPL,HNRNPU,HNRNPM,NCL,YBX1,PCBP1,PCBP2,POLR2E,PTBP1,RPS13,SFPQ,SRSF1,SRSF3,SRSF6,SRSF7,TRA2B,DDX39B,FXR1,PABPN1,RBM10,SRSF9,EFTUD2,DDX23,FXR2,SART3,EIF4A3,THRAP3,RBM6,ALYREF,DDX39A,HNRNPR,SF3A1,RBM14,SYNCRIP,DDX17,CHERP,PRPF8,KHDRBS1,HNRNPA0,SF3B2,HNRNPUL1,PSIP1,STRAP,…
1_Member	Reactome Gene Sets	R-HSA-72163	mRNA Splicing - Major Pathway	-54.3851	-51.1412	58/183	988,1655,1660,1665,1993,1994,2521,3178,3181,3183,3184,3185,3187,3188,3190,3191,3192,4670,4904,5093,5094,5434,5725,6426,6428,6431,6432,6434,8106,8683,9343,9416,9775,10189,10236,10291,10523,10594,10949,10992,11100,22827,22938,23020,23350,23450,23451,23524,24148,26121,27316,27339,29894,55660,55749,81608,84991,220988	CDC5L,DDX5,DHX9,DHX15,ELAVL2,ELAVL1,FUS,HNRNPA1,HNRNPA2B1,HNRNPC,HNRNPD,HNRNPF,HNRNPH1,HNRNPH2,HNRNPK,HNRNPL,HNRNPU,HNRNPM,YBX1,PCBP1,PCBP2,POLR2E,PTBP1,SRSF1,SRSF3,SRSF6,SRSF7,TRA2B,PABPN1,SRSF9,EFTUD2,DDX23,EIF4A3,ALYREF,HNRNPR,SF3A1,CHERP,PRPF8,HNRNPA0,SF3B2,HNRNPUL1,PUF60,SNW1,SNRNP200,U2SURP,SF3B3,SF3B1,SRRM2,PRPF6,PRPF31,RBMX,PRPF19,CPSF1,PRPF40A,CCAR1,FIP1L1,RBM17,HNRNPA3
1_Member	Reactome Gene Sets	R-HSA-72172	mRNA Splicing	-53.1558	-50.0021	58/191	988,1655,1660,1665,1993,1994,2521,3178,3181,3183,3184,3185,3187,3188,3190,3191,3192,4670,4904,5093,5094,5434,5725,6426,6428,6431,6432,6434,8106,8683,9343,9416,9775,10189,10236,10291,10523,10594,10949,10992,11100,22827,22938,23020,23350,23450,23451,23524,24148,26121,27316,27339,29894,55660,55749,81608,84991,220988	CDC5L,DDX5,DHX9,DHX15,ELAVL2,ELAVL1,FUS,HNRNPA1,HNRNPA2B1,HNRNPC,HNRNPD,HNRNPF,HNRNPH1,HNRNPH2,HNRNPK,HNRNPL,HNRNPU,HNRNPM,YBX1,PCBP1,PCBP2,POLR2E,PTBP1,SRSF1,SRSF3,SRSF6,SRSF7,TRA2B,PABPN1,SRSF9,EFTUD2,DDX23,EIF4A3,ALYREF,HNRNPR,SF3A1,CHERP,PRPF8,HNRNPA0,SF3B2,HNRNPUL1,PUF60,SNW1,SNRNP200,U2SURP,SF3B3,SF3B1,SRRM2,PRPF6,PRPF31,RBMX,PRPF19,CPSF1,PRPF40A,CCAR1,FIP1L1,RBM17,HNRNPA3
1_Member	Reactome Gene Sets	R-HSA-72203	Processing of Capped Intron-Containing Pre-mRNA	-52.8462	-49.7188	63/244	988,1655,1660,1665,1993,1994,2521,3178,3181,3183,3184,3185,3187,3188,3190,3191,3192,4670,4904,5093,5094,5434,5725,6426,6428,6431,6432,6434,7919,8106,8683,9343,9416,9631,9775,9877,10189,10212,10236,10291,10523,10594,10949,10992,11100,22827,22938,23020,23350,23450,23451,23524,24148,26121,27316,27339,29894,55660,55749,81608,84271,84991,220988	CDC5L,DDX5,DHX9,DHX15,ELAVL2,ELAVL1,FUS,HNRNPA1,HNRNPA2B1,HNRNPC,HNRNPD,HNRNPF,HNRNPH1,HNRNPH2,HNRNPK,HNRNPL,HNRNPU,HNRNPM,YBX1,PCBP1,PCBP2,POLR2E,PTBP1,SRSF1,SRSF3,SRSF6,SRSF7,TRA2B,DDX39B,PABPN1,SRSF9,EFTUD2,DDX23,NUP155,EIF4A3,ZC3H11A,ALYREF,DDX39A,HNRNPR,SF3A1,CHERP,PRPF8,HNRNPA0,SF3B2,HNRNPUL1,PUF60,SNW1,SNRNP200,U2SURP,SF3B3,SF3B1,SRRM2,PRPF6,PRPF31,RBMX,PRPF19,CPSF1,PRPF40A,CCAR1,FIP1L1,PO…
1_Member	KEGG Pathway	hsa03040	Spliceosome	-36.8402	-34.3336	34/134	988,1655,1665,3183,3192,4670,5093,6426,6431,6432,6434,7919,9343,9416,9775,10189,10291,10523,10594,10992,22827,22938,22985,23020,23350,23450,23451,24148,26121,27316,27339,55660,84991,220988	CDC5L,DDX5,DHX15,HNRNPC,HNRNPU,HNRNPM,PCBP1,SRSF1,SRSF6,SRSF7,TRA2B,DDX39B,EFTUD2,DDX23,EIF4A3,ALYREF,SF3A1,CHERP,PRPF8,SF3B2,PUF60,SNW1,ACIN1,SNRNP200,U2SURP,SF3B3,SF3B1,PRPF6,PRPF31,RBMX,PRPF19,PRPF40A,RBM17,HNRNPA3
1_Member	KEGG Pathway	ko03040	Spliceosome	-36.8402	-34.3336	34/134	988,1655,1665,3183,3192,4670,5093,6426,6431,6432,6434,7919,9343,9416,9775,10189,10291,10523,10594,10992,22827,22938,22985,23020,23350,23450,23451,24148,26121,27316,27339,55660,84991,220988	CDC5L,DDX5,DHX15,HNRNPC,HNRNPU,HNRNPM,PCBP1,SRSF1,SRSF6,SRSF7,TRA2B,DDX39B,EFTUD2,DDX23,EIF4A3,ALYREF,SF3A1,CHERP,PRPF8,SF3B2,PUF60,SNW1,ACIN1,SNRNP200,U2SURP,SF3B3,SF3B1,PRPF6,PRPF31,RBMX,PRPF19,PRPF40A,RBM17,HNRNPA3
1_Member	WikiPathways	WP411	mRNA Processing	-35.0082	-32.4565	38/124	1653,1660,1665,2521,3178,3181,3182,3183,3184,3187,3188,3190,3191,3192,4670,4904,5094,5725,6421,6426,6428,6431,6432,6434,8106,8683,9343,10236,10291,10594,10992,23450,23451,24148,27316,29894,55660,84991	DDX1,DHX9,DHX15,FUS,HNRNPA1,HNRNPA2B1,HNRNPAB,HNRNPC,HNRNPD,HNRNPH1,HNRNPH2,HNRNPK,HNRNPL,HNRNPU,HNRNPM,YBX1,PCBP2,PTBP1,SFPQ,SRSF1,SRSF3,SRSF6,SRSF7,TRA2B,PABPN1,SRSF9,EFTUD2,HNRNPR,SF3A1,PRPF8,SF3B2,SF3B3,SF3B1,PRPF6,RBMX,CPSF1,PRPF40A,RBM17
1_Member	CORUM	CORUM:351	Spliceosome	-34.4791	-32.0506	33/141	988,1654,1655,1660,1665,6426,6431,6432,6434,7919,9343,9416,9775,10189,10291,10521,10594,10643,10992,22827,22938,22985,23020,23350,23450,23451,23524,24148,26121,26986,27339,55660,84991	CDC5L,DDX3X,DDX5,DHX9,DHX15,SRSF1,SRSF6,SRSF7,TRA2B,DDX39B,EFTUD2,DDX23,EIF4A3,ALYREF,SF3A1,DDX17,PRPF8,IGF2BP3,SF3B2,PUF60,SNW1,ACIN1,SNRNP200,U2SURP,SF3B3,SF3B1,SRRM2,PRPF6,PRPF31,PABPC1,PRPF19,PRPF40A,RBM17
1_Member	CORUM	CORUM:1181	C complex spliceosome	-33.295	-30.9328	27/79	988,1655,3183,3185,3192,4670,6426,9343,9416,9775,10189,10236,10291,10492,10594,10992,22913,22938,23020,23450,23451,23524,24148,26986,27316,27339,220988	CDC5L,DDX5,HNRNPC,HNRNPF,HNRNPU,HNRNPM,SRSF1,EFTUD2,DDX23,EIF4A3,ALYREF,HNRNPR,SF3A1,SYNCRIP,PRPF8,SF3B2,RALY,SNW1,SNRNP200,SF3B3,SF3B1,SRRM2,PRPF6,PABPC1,RBMX,PRPF19,HNRNPA3
2_Summary	GO Biological Processes	GO:0006402	mRNA catabolic process	-68.7504	-64.6935	87/378	1655,1656,1660,1981,1994,1996,2332,2521,3183,3184,3192,3646,4343,4670,4736,4869,4904,5693,5705,5976,6122,6124,6125,6129,6133,6134,6136,6137,6139,6146,6147,6155,6175,6181,6187,6189,6191,6192,6193,6194,6201,6202,6203,6204,6205,6206,6207,6208,6210,6217,6218,6222,6223,6224,6233,7431,7812,8087,8148,8241,8313,8531,8761,9349,9513,9775,9967,10236,10492,10643,10644,10949,11187,23019,23112,23367,23644,2613…	DDX5,DDX6,DHX9,EIF4G1,ELAVL1,ELAVL4,FMR1,FUS,HNRNPC,HNRNPD,HNRNPU,EIF3E,MOV10,HNRNPM,RPL10A,NPM1,YBX1,PSMB5,PSMC5,UPF1,RPL3,RPL4,RPL5,RPL7,RPL9,RPL10,RPL12,RPL13,RPL17,RPL22,RPL23A,RPL27,RPLP0,RPLP2,RPS2,RPS3A,RPS4X,RPS4Y1,RPS5,RPS6,RPS7,RPS8,RPS9,RPS10,RPS11,RPS12,RPS13,RPS14,RPS15A,RPS16,RPS17,RPS18,RPS19,RPS20,RPS27A,VIM,CSDE1,FXR1,TAF15,RBM10,AXIN2,YBX3,PABPC4,RPL23,FXR2,EIF4A3,THRAP3,HNRNPR,…
2_Member	GO Biological Processes	GO:0006402	mRNA catabolic process	-68.7504	-64.6935	87/378	1655,1656,1660,1981,1994,1996,2332,2521,3183,3184,3192,3646,4343,4670,4736,4869,4904,5693,5705,5976,6122,6124,6125,6129,6133,6134,6136,6137,6139,6146,6147,6155,6175,6181,6187,6189,6191,6192,6193,6194,6201,6202,6203,6204,6205,6206,6207,6208,6210,6217,6218,6222,6223,6224,6233,7431,7812,8087,8148,8241,8313,8531,8761,9349,9513,9775,9967,10236,10492,10643,10644,10949,11187,23019,23112,23367,23644,2613…	DDX5,DDX6,DHX9,EIF4G1,ELAVL1,ELAVL4,FMR1,FUS,HNRNPC,HNRNPD,HNRNPU,EIF3E,MOV10,HNRNPM,RPL10A,NPM1,YBX1,PSMB5,PSMC5,UPF1,RPL3,RPL4,RPL5,RPL7,RPL9,RPL10,RPL12,RPL13,RPL17,RPL22,RPL23A,RPL27,RPLP0,RPLP2,RPS2,RPS3A,RPS4X,RPS4Y1,RPS5,RPS6,RPS7,RPS8,RPS9,RPS10,RPS11,RPS12,RPS13,RPS14,RPS15A,RPS16,RPS17,RPS18,RPS19,RPS20,RPS27A,VIM,CSDE1,FXR1,TAF15,RBM10,AXIN2,YBX3,PABPC4,RPL23,FXR2,EIF4A3,THRAP3,HNRNPR,…
2_Member	GO Biological Processes	GO:0006401	RNA catabolic process	-66.0573	-62.1766	88/417	1655,1656,1660,1981,1994,1996,2332,2521,3183,3184,3192,3646,4343,4670,4736,4869,4904,5693,5705,5976,6122,6124,6125,6129,6133,6134,6136,6137,6139,6146,6147,6155,6175,6181,6187,6189,6191,6192,6193,6194,6201,6202,6203,6204,6205,6206,6207,6208,6210,6217,6218,6222,6223,6224,6233,7431,7812,8087,8148,8241,8313,8531,8761,9349,9513,9775,9967,10128,10236,10492,10643,10644,10949,11187,23019,23112,23367,2364…	DDX5,DDX6,DHX9,EIF4G1,ELAVL1,ELAVL4,FMR1,FUS,HNRNPC,HNRNPD,HNRNPU,EIF3E,MOV10,HNRNPM,RPL10A,NPM1,YBX1,PSMB5,PSMC5,UPF1,RPL3,RPL4,RPL5,RPL7,RPL9,RPL10,RPL12,RPL13,RPL17,RPL22,RPL23A,RPL27,RPLP0,RPLP2,RPS2,RPS3A,RPS4X,RPS4Y1,RPS5,RPS6,RPS7,RPS8,RPS9,RPS10,RPS11,RPS12,RPS13,RPS14,RPS15A,RPS16,RPS17,RPS18,RPS19,RPS20,RPS27A,VIM,CSDE1,FXR1,TAF15,RBM10,AXIN2,YBX3,PABPC4,RPL23,FXR2,EIF4A3,THRAP3,LRPPRC,…
2_Member	GO Biological Processes	GO:0034655	nucleobase-containing compound catabolic process	-55.9198	-52.6033	96/671	1267,1655,1656,1660,1981,1994,1996,2033,2332,2521,3183,3184,3192,3646,3939,4343,4670,4736,4869,4904,5693,5705,5976,6122,6124,6125,6129,6133,6134,6136,6137,6139,6146,6147,6155,6175,6181,6187,6189,6191,6192,6193,6194,6201,6202,6203,6204,6205,6206,6207,6208,6210,6217,6218,6222,6223,6224,6233,7431,7812,8087,8148,8241,8313,8473,8531,8761,9349,9513,9631,9775,9967,10128,10236,10492,10643,10644,10949,111…	CNP,DDX5,DDX6,DHX9,EIF4G1,ELAVL1,ELAVL4,EP300,FMR1,FUS,HNRNPC,HNRNPD,HNRNPU,EIF3E,LDHA,MOV10,HNRNPM,RPL10A,NPM1,YBX1,PSMB5,PSMC5,UPF1,RPL3,RPL4,RPL5,RPL7,RPL9,RPL10,RPL12,RPL13,RPL17,RPL22,RPL23A,RPL27,RPLP0,RPLP2,RPS2,RPS3A,RPS4X,RPS4Y1,RPS5,RPS6,RPS7,RPS8,RPS9,RPS10,RPS11,RPS12,RPS13,RPS14,RPS15A,RPS16,RPS17,RPS18,RPS19,RPS20,RPS27A,VIM,CSDE1,FXR1,TAF15,RBM10,AXIN2,OGT,YBX3,PABPC4,RPL23,FXR2,NU…
2_Member	GO Biological Processes	GO:0006413	translational initiation	-55.7008	-52.4221	60/193	1653,1654,1965,1973,1974,1981,2332,3646,4736,4869,5499,5610,6122,6124,6125,6129,6133,6134,6136,6137,6139,6146,6147,6155,6175,6181,6187,6189,6191,6192,6193,6194,6201,6202,6203,6204,6205,6206,6207,6208,6210,6217,6218,6222,6223,6224,6233,7812,8661,8662,8663,8664,8668,8672,9349,10657,23367,26986,27161,83939	DDX1,DDX3X,EIF2S1,EIF4A1,EIF4A2,EIF4G1,FMR1,EIF3E,RPL10A,NPM1,PPP1CA,EIF2AK2,RPL3,RPL4,RPL5,RPL7,RPL9,RPL10,RPL12,RPL13,RPL17,RPL22,RPL23A,RPL27,RPLP0,RPLP2,RPS2,RPS3A,RPS4X,RPS4Y1,RPS5,RPS6,RPS7,RPS8,RPS9,RPS10,RPS11,RPS12,RPS13,RPS14,RPS15A,RPS16,RPS17,RPS18,RPS19,RPS20,RPS27A,CSDE1,EIF3A,EIF3B,EIF3C,EIF3D,EIF3I,EIF4G3,RPL23,KHDRBS1,LARP1,PABPC1,AGO2,EIF2A
2_Member	GO Biological Processes	GO:0046700	heterocycle catabolic process	-53.804	-50.5922	97/725	1267,1655,1656,1660,1808,1981,1994,1996,2033,2332,2521,3183,3184,3192,3646,3939,4343,4670,4736,4869,4904,5693,5705,5976,6122,6124,6125,6129,6133,6134,6136,6137,6139,6146,6147,6155,6175,6181,6187,6189,6191,6192,6193,6194,6201,6202,6203,6204,6205,6206,6207,6208,6210,6217,6218,6222,6223,6224,6233,7431,7812,8087,8148,8241,8313,8473,8531,8761,9349,9513,9631,9775,9967,10128,10236,10492,10643,10644,1094…	CNP,DDX5,DDX6,DHX9,DPYSL2,EIF4G1,ELAVL1,ELAVL4,EP300,FMR1,FUS,HNRNPC,HNRNPD,HNRNPU,EIF3E,LDHA,MOV10,HNRNPM,RPL10A,NPM1,YBX1,PSMB5,PSMC5,UPF1,RPL3,RPL4,RPL5,RPL7,RPL9,RPL10,RPL12,RPL13,RPL17,RPL22,RPL23A,RPL27,RPLP0,RPLP2,RPS2,RPS3A,RPS4X,RPS4Y1,RPS5,RPS6,RPS7,RPS8,RPS9,RPS10,RPS11,RPS12,RPS13,RPS14,RPS15A,RPS16,RPS17,RPS18,RPS19,RPS20,RPS27A,VIM,CSDE1,FXR1,TAF15,RBM10,AXIN2,OGT,YBX3,PABPC4,RPL23,…
2_Member	GO Biological Processes	GO:0044270	cellular nitrogen compound catabolic process	-53.7484	-50.5666	97/726	1267,1655,1656,1660,1808,1981,1994,1996,2033,2332,2521,3183,3184,3192,3646,3939,4343,4670,4736,4869,4904,5693,5705,5976,6122,6124,6125,6129,6133,6134,6136,6137,6139,6146,6147,6155,6175,6181,6187,6189,6191,6192,6193,6194,6201,6202,6203,6204,6205,6206,6207,6208,6210,6217,6218,6222,6223,6224,6233,7431,7812,8087,8148,8241,8313,8473,8531,8761,9349,9513,9631,9775,9967,10128,10236,10492,10643,10644,1094…	CNP,DDX5,DDX6,DHX9,DPYSL2,EIF4G1,ELAVL1,ELAVL4,EP300,FMR1,FUS,HNRNPC,HNRNPD,HNRNPU,EIF3E,LDHA,MOV10,HNRNPM,RPL10A,NPM1,YBX1,PSMB5,PSMC5,UPF1,RPL3,RPL4,RPL5,RPL7,RPL9,RPL10,RPL12,RPL13,RPL17,RPL22,RPL23A,RPL27,RPLP0,RPLP2,RPS2,RPS3A,RPS4X,RPS4Y1,RPS5,RPS6,RPS7,RPS8,RPS9,RPS10,RPS11,RPS12,RPS13,RPS14,RPS15A,RPS16,RPS17,RPS18,RPS19,RPS20,RPS27A,VIM,CSDE1,FXR1,TAF15,RBM10,AXIN2,OGT,YBX3,PABPC4,RPL23,…
2_Member	Reactome Gene Sets	R-HSA-156827	L13a-mediated translational silencing of Ceruloplasmin expression	-52.7484	-49.6458	48/111	1965,1973,1974,1981,3646,4736,6122,6124,6125,6129,6133,6134,6136,6137,6139,6146,6147,6155,6175,6181,6187,6189,6191,6192,6193,6194,6201,6202,6203,6204,6205,6206,6207,6208,6210,6217,6218,6222,6223,6224,6233,8661,8662,8663,8664,8668,9349,26986	EIF2S1,EIF4A1,EIF4A2,EIF4G1,EIF3E,RPL10A,RPL3,RPL4,RPL5,RPL7,RPL9,RPL10,RPL12,RPL13,RPL17,RPL22,RPL23A,RPL27,RPLP0,RPLP2,RPS2,RPS3A,RPS4X,RPS4Y1,RPS5,RPS6,RPS7,RPS8,RPS9,RPS10,RPS11,RPS12,RPS13,RPS14,RPS15A,RPS16,RPS17,RPS18,RPS19,RPS20,RPS27A,EIF3A,EIF3B,EIF3C,EIF3D,EIF3I,RPL23,PABPC1
2_Member	GO Biological Processes	GO:0019439	aromatic compound catabolic process	-52.1047	-49.0256	96/738	1267,1655,1656,1660,1981,1994,1996,2033,2332,2521,3183,3184,3192,3646,3939,4343,4670,4736,4869,4904,5693,5705,5976,6122,6124,6125,6129,6133,6134,6136,6137,6139,6146,6147,6155,6175,6181,6187,6189,6191,6192,6193,6194,6201,6202,6203,6204,6205,6206,6207,6208,6210,6217,6218,6222,6223,6224,6233,7431,7812,8087,8148,8241,8313,8473,8531,8761,9349,9513,9631,9775,9967,10128,10236,10492,10643,10644,10949,111…	CNP,DDX5,DDX6,DHX9,EIF4G1,ELAVL1,ELAVL4,EP300,FMR1,FUS,HNRNPC,HNRNPD,HNRNPU,EIF3E,LDHA,MOV10,HNRNPM,RPL10A,NPM1,YBX1,PSMB5,PSMC5,UPF1,RPL3,RPL4,RPL5,RPL7,RPL9,RPL10,RPL12,RPL13,RPL17,RPL22,RPL23A,RPL27,RPLP0,RPLP2,RPS2,RPS3A,RPS4X,RPS4Y1,RPS5,RPS6,RPS7,RPS8,RPS9,RPS10,RPS11,RPS12,RPS13,RPS14,RPS15A,RPS16,RPS17,RPS18,RPS19,RPS20,RPS27A,VIM,CSDE1,FXR1,TAF15,RBM10,AXIN2,OGT,YBX3,PABPC4,RPL23,FXR2,NU…
2_Member	GO Biological Processes	GO:1901361	organic cyclic compound catabolic process	-51.1315	-48.0747	97/775	1267,1655,1656,1660,1808,1981,1994,1996,2033,2332,2521,3183,3184,3192,3646,3939,4343,4670,4736,4869,4904,5693,5705,5976,6122,6124,6125,6129,6133,6134,6136,6137,6139,6146,6147,6155,6175,6181,6187,6189,6191,6192,6193,6194,6201,6202,6203,6204,6205,6206,6207,6208,6210,6217,6218,6222,6223,6224,6233,7431,7812,8087,8148,8241,8313,8473,8531,8761,9349,9513,9631,9775,9967,10128,10236,10492,10643,10644,1094…	CNP,DDX5,DDX6,DHX9,DPYSL2,EIF4G1,ELAVL1,ELAVL4,EP300,FMR1,FUS,HNRNPC,HNRNPD,HNRNPU,EIF3E,LDHA,MOV10,HNRNPM,RPL10A,NPM1,YBX1,PSMB5,PSMC5,UPF1,RPL3,RPL4,RPL5,RPL7,RPL9,RPL10,RPL12,RPL13,RPL17,RPL22,RPL23A,RPL27,RPLP0,RPLP2,RPS2,RPS3A,RPS4X,RPS4Y1,RPS5,RPS6,RPS7,RPS8,RPS9,RPS10,RPS11,RPS12,RPS13,RPS14,RPS15A,RPS16,RPS17,RPS18,RPS19,RPS20,RPS27A,VIM,CSDE1,FXR1,TAF15,RBM10,AXIN2,OGT,YBX3,PABPC4,RPL23,…
2_Member	Reactome Gene Sets	R-HSA-72613	Eukaryotic Translation Initiation	-50.9387	-47.9232	48/119	1965,1973,1974,1981,3646,4736,6122,6124,6125,6129,6133,6134,6136,6137,6139,6146,6147,6155,6175,6181,6187,6189,6191,6192,6193,6194,6201,6202,6203,6204,6205,6206,6207,6208,6210,6217,6218,6222,6223,6224,6233,8661,8662,8663,8664,8668,9349,26986	EIF2S1,EIF4A1,EIF4A2,EIF4G1,EIF3E,RPL10A,RPL3,RPL4,RPL5,RPL7,RPL9,RPL10,RPL12,RPL13,RPL17,RPL22,RPL23A,RPL27,RPLP0,RPLP2,RPS2,RPS3A,RPS4X,RPS4Y1,RPS5,RPS6,RPS7,RPS8,RPS9,RPS10,RPS11,RPS12,RPS13,RPS14,RPS15A,RPS16,RPS17,RPS18,RPS19,RPS20,RPS27A,EIF3A,EIF3B,EIF3C,EIF3D,EIF3I,RPL23,PABPC1
2_Member	Reactome Gene Sets	R-HSA-72737	Cap-dependent Translation Initiation	-50.9387	-47.9232	48/119	1965,1973,1974,1981,3646,4736,6122,6124,6125,6129,6133,6134,6136,6137,6139,6146,6147,6155,6175,6181,6187,6189,6191,6192,6193,6194,6201,6202,6203,6204,6205,6206,6207,6208,6210,6217,6218,6222,6223,6224,6233,8661,8662,8663,8664,8668,9349,26986	EIF2S1,EIF4A1,EIF4A2,EIF4G1,EIF3E,RPL10A,RPL3,RPL4,RPL5,RPL7,RPL9,RPL10,RPL12,RPL13,RPL17,RPL22,RPL23A,RPL27,RPLP0,RPLP2,RPS2,RPS3A,RPS4X,RPS4Y1,RPS5,RPS6,RPS7,RPS8,RPS9,RPS10,RPS11,RPS12,RPS13,RPS14,RPS15A,RPS16,RPS17,RPS18,RPS19,RPS20,RPS27A,EIF3A,EIF3B,EIF3C,EIF3D,EIF3I,RPL23,PABPC1
2_Member	Reactome Gene Sets	R-HSA-72706	GTP hydrolysis and joining of the 60S ribosomal subunit	-50.8787	-47.8825	47/112	1965,1973,1974,1981,3646,4736,6122,6124,6125,6129,6133,6134,6136,6137,6139,6146,6147,6155,6175,6181,6187,6189,6191,6192,6193,6194,6201,6202,6203,6204,6205,6206,6207,6208,6210,6217,6218,6222,6223,6224,6233,8661,8662,8663,8664,8668,9349	EIF2S1,EIF4A1,EIF4A2,EIF4G1,EIF3E,RPL10A,RPL3,RPL4,RPL5,RPL7,RPL9,RPL10,RPL12,RPL13,RPL17,RPL22,RPL23A,RPL27,RPLP0,RPLP2,RPS2,RPS3A,RPS4X,RPS4Y1,RPS5,RPS6,RPS7,RPS8,RPS9,RPS10,RPS11,RPS12,RPS13,RPS14,RPS15A,RPS16,RPS17,RPS18,RPS19,RPS20,RPS27A,EIF3A,EIF3B,EIF3C,EIF3D,EIF3I,RPL23
2_Member	Reactome Gene Sets	R-HSA-72689	Formation of a pool of free 40S subunits	-46.8896	-43.912	43/101	3646,4736,6122,6124,6125,6129,6133,6134,6136,6137,6139,6146,6147,6155,6175,6181,6187,6189,6191,6192,6193,6194,6201,6202,6203,6204,6205,6206,6207,6208,6210,6217,6218,6222,6223,6224,6233,8661,8662,8663,8664,8668,9349	EIF3E,RPL10A,RPL3,RPL4,RPL5,RPL7,RPL9,RPL10,RPL12,RPL13,RPL17,RPL22,RPL23A,RPL27,RPLP0,RPLP2,RPS2,RPS3A,RPS4X,RPS4Y1,RPS5,RPS6,RPS7,RPS8,RPS9,RPS10,RPS11,RPS12,RPS13,RPS14,RPS15A,RPS16,RPS17,RPS18,RPS19,RPS20,RPS27A,EIF3A,EIF3B,EIF3C,EIF3D,EIF3I,RPL23
2_Member	GO Biological Processes	GO:0000956	nuclear-transcribed mRNA catabolic process	-45.1375	-42.1775	54/210	1655,1656,1981,3646,4736,5976,6122,6124,6125,6129,6133,6134,6136,6137,6139,6146,6147,6155,6175,6181,6187,6189,6191,6192,6193,6194,6201,6202,6203,6204,6205,6206,6207,6208,6210,6217,6218,6222,6223,6224,6233,7812,9349,9775,9967,23019,23112,23644,26523,26986,27161,85441,85456,170506	DDX5,DDX6,EIF4G1,EIF3E,RPL10A,UPF1,RPL3,RPL4,RPL5,RPL7,RPL9,RPL10,RPL12,RPL13,RPL17,RPL22,RPL23A,RPL27,RPLP0,RPLP2,RPS2,RPS3A,RPS4X,RPS4Y1,RPS5,RPS6,RPS7,RPS8,RPS9,RPS10,RPS11,RPS12,RPS13,RPS14,RPS15A,RPS16,RPS17,RPS18,RPS19,RPS20,RPS27A,CSDE1,RPL23,EIF4A3,THRAP3,CNOT1,TNRC6B,EDC4,AGO1,PABPC1,AGO2,HELZ2,TNKS1BP1,DHX36
2_Member	GO Biological Processes	GO:0019080	viral gene expression	-43.9798	-41.0533	52/198	1105,1660,2033,3065,4736,5094,5434,5725,6122,6124,6125,6129,6133,6134,6136,6137,6139,6146,6147,6155,6175,6181,6187,6189,6191,6192,6193,6194,6201,6202,6203,6204,6205,6206,6207,6208,6210,6217,6218,6222,6223,6224,6233,6597,7812,8661,8662,8664,9349,9631,22938,51773	CHD1,DHX9,EP300,HDAC1,RPL10A,PCBP2,POLR2E,PTBP1,RPL3,RPL4,RPL5,RPL7,RPL9,RPL10,RPL12,RPL13,RPL17,RPL22,RPL23A,RPL27,RPLP0,RPLP2,RPS2,RPS3A,RPS4X,RPS4Y1,RPS5,RPS6,RPS7,RPS8,RPS9,RPS10,RPS11,RPS12,RPS13,RPS14,RPS15A,RPS16,RPS17,RPS18,RPS19,RPS20,RPS27A,SMARCA4,CSDE1,EIF3A,EIF3B,EIF3D,RPL23,NUP155,SNW1,RSF1
2_Member	Reactome Gene Sets	R-HSA-975956	Nonsense Mediated Decay (NMD) independent of the Exon Junction Complex (EJC)	-43.3881	-40.4774	40/95	1981,4736,5976,6122,6124,6125,6129,6133,6134,6136,6137,6139,6146,6147,6155,6175,6181,6187,6189,6191,6192,6193,6194,6201,6202,6203,6204,6205,6206,6207,6208,6210,6217,6218,6222,6223,6224,6233,9349,26986	EIF4G1,RPL10A,UPF1,RPL3,RPL4,RPL5,RPL7,RPL9,RPL10,RPL12,RPL13,RPL17,RPL22,RPL23A,RPL27,RPLP0,RPLP2,RPS2,RPS3A,RPS4X,RPS4Y1,RPS5,RPS6,RPS7,RPS8,RPS9,RPS10,RPS11,RPS12,RPS13,RPS14,RPS15A,RPS16,RPS17,RPS18,RPS19,RPS20,RPS27A,RPL23,PABPC1
2_Member	CORUM	CORUM:3055	Nop56p-associated pre-rRNA complex	-43.0209	-40.1254	41/104	1660,3178,3192,3608,3609,4670,4691,4736,4869,4904,6122,6124,6125,6129,6133,6134,6136,6137,6139,6146,6147,6155,6175,6181,6187,6189,6194,6201,6202,6203,6205,6206,6207,6208,6210,6217,6218,6222,7150,7284,9349	DHX9,HNRNPA1,HNRNPU,ILF2,ILF3,HNRNPM,NCL,RPL10A,NPM1,YBX1,RPL3,RPL4,RPL5,RPL7,RPL9,RPL10,RPL12,RPL13,RPL17,RPL22,RPL23A,RPL27,RPLP0,RPLP2,RPS2,RPS3A,RPS6,RPS7,RPS8,RPS9,RPS11,RPS12,RPS13,RPS14,RPS15A,RPS16,RPS17,RPS18,TOP1,TUFM,RPL23
2_Member	GO Biological Processes	GO:0000184	nuclear-transcribed mRNA catabolic process, nonsense-mediated decay	-42.9676	-40.0869	43/120	1981,3646,4736,5976,6122,6124,6125,6129,6133,6134,6136,6137,6139,6146,6147,6155,6175,6181,6187,6189,6191,6192,6193,6194,6201,6202,6203,6204,6205,6206,6207,6208,6210,6217,6218,6222,6223,6224,6233,9349,9775,26986,85441	EIF4G1,EIF3E,RPL10A,UPF1,RPL3,RPL4,RPL5,RPL7,RPL9,RPL10,RPL12,RPL13,RPL17,RPL22,RPL23A,RPL27,RPLP0,RPLP2,RPS2,RPS3A,RPS4X,RPS4Y1,RPS5,RPS6,RPS7,RPS8,RPS9,RPS10,RPS11,RPS12,RPS13,RPS14,RPS15A,RPS16,RPS17,RPS18,RPS19,RPS20,RPS27A,RPL23,EIF4A3,PABPC1,HELZ2
2_Member	CORUM	CORUM:306	Ribosome, cytoplasmic	-42.0688	-39.2023	37/80	4736,6122,6124,6125,6129,6133,6134,6136,6137,6139,6146,6147,6155,6175,6181,6187,6189,6191,6192,6193,6194,6201,6202,6203,6204,6205,6206,6207,6208,6210,6217,6218,6222,6223,6224,6233,9349	RPL10A,RPL3,RPL4,RPL5,RPL7,RPL9,RPL10,RPL12,RPL13,RPL17,RPL22,RPL23A,RPL27,RPLP0,RPLP2,RPS2,RPS3A,RPS4X,RPS4Y1,RPS5,RPS6,RPS7,RPS8,RPS9,RPS10,RPS11,RPS12,RPS13,RPS14,RPS15A,RPS16,RPS17,RPS18,RPS19,RPS20,RPS27A,RPL23
2_Member	Reactome Gene Sets	R-HSA-72766	Translation	-41.7045	-38.8652	58/291	1937,1965,1973,1974,1981,2058,3376,3646,4736,5917,6122,6124,6125,6129,6133,6134,6136,6137,6139,6146,6147,6155,6175,6181,6184,6185,6187,6189,6191,6192,6193,6194,6201,6202,6203,6204,6205,6206,6207,6208,6210,6217,6218,6222,6223,6224,6233,6730,7284,8661,8662,8663,8664,8668,9349,26986,29927,60488	EEF1G,EIF2S1,EIF4A1,EIF4A2,EIF4G1,EPRS1,IARS1,EIF3E,RPL10A,RARS1,RPL3,RPL4,RPL5,RPL7,RPL9,RPL10,RPL12,RPL13,RPL17,RPL22,RPL23A,RPL27,RPLP0,RPLP2,RPN1,RPN2,RPS2,RPS3A,RPS4X,RPS4Y1,RPS5,RPS6,RPS7,RPS8,RPS9,RPS10,RPS11,RPS12,RPS13,RPS14,RPS15A,RPS16,RPS17,RPS18,RPS19,RPS20,RPS27A,SRP68,TUFM,EIF3A,EIF3B,EIF3C,EIF3D,EIF3I,RPL23,PABPC1,SEC61A1,MRPS35
2_Member	Reactome Gene Sets	R-HSA-1799339	SRP-dependent cotranslational protein targeting to membrane	-41.4291	-38.6027	41/112	4736,6122,6124,6125,6129,6133,6134,6136,6137,6139,6146,6147,6155,6175,6181,6184,6185,6187,6189,6191,6192,6193,6194,6201,6202,6203,6204,6205,6206,6207,6208,6210,6217,6218,6222,6223,6224,6233,6730,9349,29927	RPL10A,RPL3,RPL4,RPL5,RPL7,RPL9,RPL10,RPL12,RPL13,RPL17,RPL22,RPL23A,RPL27,RPLP0,RPLP2,RPN1,RPN2,RPS2,RPS3A,RPS4X,RPS4Y1,RPS5,RPS6,RPS7,RPS8,RPS9,RPS10,RPS11,RPS12,RPS13,RPS14,RPS15A,RPS16,RPS17,RPS18,RPS19,RPS20,RPS27A,SRP68,RPL23,SEC61A1
2_Member	Reactome Gene Sets	R-HSA-927802	Nonsense-Mediated Decay (NMD)	-40.8702	-38.0686	41/115	1981,4736,5976,6122,6124,6125,6129,6133,6134,6136,6137,6139,6146,6147,6155,6175,6181,6187,6189,6191,6192,6193,6194,6201,6202,6203,6204,6205,6206,6207,6208,6210,6217,6218,6222,6223,6224,6233,9349,9775,26986	EIF4G1,RPL10A,UPF1,RPL3,RPL4,RPL5,RPL7,RPL9,RPL10,RPL12,RPL13,RPL17,RPL22,RPL23A,RPL27,RPLP0,RPLP2,RPS2,RPS3A,RPS4X,RPS4Y1,RPS5,RPS6,RPS7,RPS8,RPS9,RPS10,RPS11,RPS12,RPS13,RPS14,RPS15A,RPS16,RPS17,RPS18,RPS19,RPS20,RPS27A,RPL23,EIF4A3,PABPC1
2_Member	Reactome Gene Sets	R-HSA-975957	Nonsense Mediated Decay (NMD) enhanced by the Exon Junction Complex (EJC)	-40.8702	-38.0686	41/115	1981,4736,5976,6122,6124,6125,6129,6133,6134,6136,6137,6139,6146,6147,6155,6175,6181,6187,6189,6191,6192,6193,6194,6201,6202,6203,6204,6205,6206,6207,6208,6210,6217,6218,6222,6223,6224,6233,9349,9775,26986	EIF4G1,RPL10A,UPF1,RPL3,RPL4,RPL5,RPL7,RPL9,RPL10,RPL12,RPL13,RPL17,RPL22,RPL23A,RPL27,RPLP0,RPLP2,RPS2,RPS3A,RPS4X,RPS4Y1,RPS5,RPS6,RPS7,RPS8,RPS9,RPS10,RPS11,RPS12,RPS13,RPS14,RPS15A,RPS16,RPS17,RPS18,RPS19,RPS20,RPS27A,RPL23,EIF4A3,PABPC1
2_Member	Reactome Gene Sets	R-HSA-156842	Eukaryotic Translation Elongation	-40.6149	-37.8368	38/93	1937,4736,6122,6124,6125,6129,6133,6134,6136,6137,6139,6146,6147,6155,6175,6181,6187,6189,6191,6192,6193,6194,6201,6202,6203,6204,6205,6206,6207,6208,6210,6217,6218,6222,6223,6224,6233,9349	EEF1G,RPL10A,RPL3,RPL4,RPL5,RPL7,RPL9,RPL10,RPL12,RPL13,RPL17,RPL22,RPL23A,RPL27,RPLP0,RPLP2,RPS2,RPS3A,RPS4X,RPS4Y1,RPS5,RPS6,RPS7,RPS8,RPS9,RPS10,RPS11,RPS12,RPS13,RPS14,RPS15A,RPS16,RPS17,RPS18,RPS19,RPS20,RPS27A,RPL23
2_Member	Reactome Gene Sets	R-HSA-156902	Peptide chain elongation	-39.8974	-37.1416	37/89	4736,6122,6124,6125,6129,6133,6134,6136,6137,6139,6146,6147,6155,6175,6181,6187,6189,6191,6192,6193,6194,6201,6202,6203,6204,6205,6206,6207,6208,6210,6217,6218,6222,6223,6224,6233,9349	RPL10A,RPL3,RPL4,RPL5,RPL7,RPL9,RPL10,RPL12,RPL13,RPL17,RPL22,RPL23A,RPL27,RPLP0,RPLP2,RPS2,RPS3A,RPS4X,RPS4Y1,RPS5,RPS6,RPS7,RPS8,RPS9,RPS10,RPS11,RPS12,RPS13,RPS14,RPS15A,RPS16,RPS17,RPS18,RPS19,RPS20,RPS27A,RPL23
2_Member	Reactome Gene Sets	R-HSA-192823	Viral mRNA Translation	-39.8974	-37.1416	37/89	4736,6122,6124,6125,6129,6133,6134,6136,6137,6139,6146,6147,6155,6175,6181,6187,6189,6191,6192,6193,6194,6201,6202,6203,6204,6205,6206,6207,6208,6210,6217,6218,6222,6223,6224,6233,9349	RPL10A,RPL3,RPL4,RPL5,RPL7,RPL9,RPL10,RPL12,RPL13,RPL17,RPL22,RPL23A,RPL27,RPLP0,RPLP2,RPS2,RPS3A,RPS4X,RPS4Y1,RPS5,RPS6,RPS7,RPS8,RPS9,RPS10,RPS11,RPS12,RPS13,RPS14,RPS15A,RPS16,RPS17,RPS18,RPS19,RPS20,RPS27A,RPL23
2_Member	Reactome Gene Sets	R-HSA-72649	Translation initiation complex formation	-39.7245	-36.9794	32/58	1965,1973,1974,1981,3646,6187,6189,6191,6192,6193,6194,6201,6202,6203,6204,6205,6206,6207,6208,6210,6217,6218,6222,6223,6224,6233,8661,8662,8663,8664,8668,26986	EIF2S1,EIF4A1,EIF4A2,EIF4G1,EIF3E,RPS2,RPS3A,RPS4X,RPS4Y1,RPS5,RPS6,RPS7,RPS8,RPS9,RPS10,RPS11,RPS12,RPS13,RPS14,RPS15A,RPS16,RPS17,RPS18,RPS19,RPS20,RPS27A,EIF3A,EIF3B,EIF3C,EIF3D,EIF3I,PABPC1
2_Member	GO Biological Processes	GO:0006614	SRP-dependent cotranslational protein targeting to membrane	-39.713	-36.9783	39/105	4736,6122,6124,6125,6129,6133,6134,6136,6137,6139,6146,6147,6155,6175,6181,6187,6189,6191,6192,6193,6194,6201,6202,6203,6204,6205,6206,6207,6208,6210,6217,6218,6222,6223,6224,6233,6730,9349,29927	RPL10A,RPL3,RPL4,RPL5,RPL7,RPL9,RPL10,RPL12,RPL13,RPL17,RPL22,RPL23A,RPL27,RPLP0,RPLP2,RPS2,RPS3A,RPS4X,RPS4Y1,RPS5,RPS6,RPS7,RPS8,RPS9,RPS10,RPS11,RPS12,RPS13,RPS14,RPS15A,RPS16,RPS17,RPS18,RPS19,RPS20,RPS27A,SRP68,RPL23,SEC61A1
2_Member	Reactome Gene Sets	R-HSA-72662	Activation of the mRNA upon binding of the cap-binding complex and eIFs, and subsequent binding to 43S	-39.3923	-36.6679	32/59	1965,1973,1974,1981,3646,6187,6189,6191,6192,6193,6194,6201,6202,6203,6204,6205,6206,6207,6208,6210,6217,6218,6222,6223,6224,6233,8661,8662,8663,8664,8668,26986	EIF2S1,EIF4A1,EIF4A2,EIF4G1,EIF3E,RPS2,RPS3A,RPS4X,RPS4Y1,RPS5,RPS6,RPS7,RPS8,RPS9,RPS10,RPS11,RPS12,RPS13,RPS14,RPS15A,RPS16,RPS17,RPS18,RPS19,RPS20,RPS27A,EIF3A,EIF3B,EIF3C,EIF3D,EIF3I,PABPC1
2_Member	Reactome Gene Sets	R-HSA-2408557	Selenocysteine synthesis	-39.0265	-36.3313	37/93	4736,6122,6124,6125,6129,6133,6134,6136,6137,6139,6146,6147,6155,6175,6181,6187,6189,6191,6192,6193,6194,6201,6202,6203,6204,6205,6206,6207,6208,6210,6217,6218,6222,6223,6224,6233,9349	RPL10A,RPL3,RPL4,RPL5,RPL7,RPL9,RPL10,RPL12,RPL13,RPL17,RPL22,RPL23A,RPL27,RPLP0,RPLP2,RPS2,RPS3A,RPS4X,RPS4Y1,RPS5,RPS6,RPS7,RPS8,RPS9,RPS10,RPS11,RPS12,RPS13,RPS14,RPS15A,RPS16,RPS17,RPS18,RPS19,RPS20,RPS27A,RPL23
2_Member	Reactome Gene Sets	R-HSA-72764	Eukaryotic Translation Termination	-39.0265	-36.3313	37/93	4736,6122,6124,6125,6129,6133,6134,6136,6137,6139,6146,6147,6155,6175,6181,6187,6189,6191,6192,6193,6194,6201,6202,6203,6204,6205,6206,6207,6208,6210,6217,6218,6222,6223,6224,6233,9349	RPL10A,RPL3,RPL4,RPL5,RPL7,RPL9,RPL10,RPL12,RPL13,RPL17,RPL22,RPL23A,RPL27,RPLP0,RPLP2,RPS2,RPS3A,RPS4X,RPS4Y1,RPS5,RPS6,RPS7,RPS8,RPS9,RPS10,RPS11,RPS12,RPS13,RPS14,RPS15A,RPS16,RPS17,RPS18,RPS19,RPS20,RPS27A,RPL23
2_Member	Reactome Gene Sets	R-HSA-9633012	Response of EIF2AK4 (GCN2) to amino acid deficiency	-38.956	-36.2702	38/101	1965,4736,6122,6124,6125,6129,6133,6134,6136,6137,6139,6146,6147,6155,6175,6181,6187,6189,6191,6192,6193,6194,6201,6202,6203,6204,6205,6206,6207,6208,6210,6217,6218,6222,6223,6224,6233,9349	EIF2S1,RPL10A,RPL3,RPL4,RPL5,RPL7,RPL9,RPL10,RPL12,RPL13,RPL17,RPL22,RPL23A,RPL27,RPLP0,RPLP2,RPS2,RPS3A,RPS4X,RPS4Y1,RPS5,RPS6,RPS7,RPS8,RPS9,RPS10,RPS11,RPS12,RPS13,RPS14,RPS15A,RPS16,RPS17,RPS18,RPS19,RPS20,RPS27A,RPL23
2_Member	Reactome Gene Sets	R-HSA-2408522	Selenoamino acid metabolism	-38.85	-36.1734	40/118	2058,3376,4736,5917,6122,6124,6125,6129,6133,6134,6136,6137,6139,6146,6147,6155,6175,6181,6187,6189,6191,6192,6193,6194,6201,6202,6203,6204,6205,6206,6207,6208,6210,6217,6218,6222,6223,6224,6233,9349	EPRS1,IARS1,RPL10A,RARS1,RPL3,RPL4,RPL5,RPL7,RPL9,RPL10,RPL12,RPL13,RPL17,RPL22,RPL23A,RPL27,RPLP0,RPLP2,RPS2,RPS3A,RPS4X,RPS4Y1,RPS5,RPS6,RPS7,RPS8,RPS9,RPS10,RPS11,RPS12,RPS13,RPS14,RPS15A,RPS16,RPS17,RPS18,RPS19,RPS20,RPS27A,RPL23
2_Member	GO Biological Processes	GO:0006613	cotranslational protein targeting to membrane	-38.7764	-36.1087	39/110	4736,6122,6124,6125,6129,6133,6134,6136,6137,6139,6146,6147,6155,6175,6181,6187,6189,6191,6192,6193,6194,6201,6202,6203,6204,6205,6206,6207,6208,6210,6217,6218,6222,6223,6224,6233,6730,9349,29927	RPL10A,RPL3,RPL4,RPL5,RPL7,RPL9,RPL10,RPL12,RPL13,RPL17,RPL22,RPL23A,RPL27,RPLP0,RPLP2,RPS2,RPS3A,RPS4X,RPS4Y1,RPS5,RPS6,RPS7,RPS8,RPS9,RPS10,RPS11,RPS12,RPS13,RPS14,RPS15A,RPS16,RPS17,RPS18,RPS19,RPS20,RPS27A,SRP68,RPL23,SEC61A1
2_Member	GO Biological Processes	GO:0019083	viral transcription	-38.3107	-35.6518	46/180	1105,1660,2033,3065,4736,5434,6122,6124,6125,6129,6133,6134,6136,6137,6139,6146,6147,6155,6175,6181,6187,6189,6191,6192,6193,6194,6201,6202,6203,6204,6205,6206,6207,6208,6210,6217,6218,6222,6223,6224,6233,6597,9349,9631,22938,51773	CHD1,DHX9,EP300,HDAC1,RPL10A,POLR2E,RPL3,RPL4,RPL5,RPL7,RPL9,RPL10,RPL12,RPL13,RPL17,RPL22,RPL23A,RPL27,RPLP0,RPLP2,RPS2,RPS3A,RPS4X,RPS4Y1,RPS5,RPS6,RPS7,RPS8,RPS9,RPS10,RPS11,RPS12,RPS13,RPS14,RPS15A,RPS16,RPS17,RPS18,RPS19,RPS20,RPS27A,SMARCA4,RPL23,NUP155,SNW1,RSF1
2_Member	WikiPathways	WP477	Cytoplasmic Ribosomal Proteins	-38.2975	-35.6472	36/89	4736,6122,6124,6129,6133,6134,6136,6137,6139,6146,6147,6155,6175,6181,6187,6189,6191,6192,6193,6194,6201,6202,6203,6204,6205,6206,6207,6208,6210,6217,6218,6222,6223,6224,6233,9349	RPL10A,RPL3,RPL4,RPL7,RPL9,RPL10,RPL12,RPL13,RPL17,RPL22,RPL23A,RPL27,RPLP0,RPLP2,RPS2,RPS3A,RPS4X,RPS4Y1,RPS5,RPS6,RPS7,RPS8,RPS9,RPS10,RPS11,RPS12,RPS13,RPS14,RPS15A,RPS16,RPS17,RPS18,RPS19,RPS20,RPS27A,RPL23
2_Member	Reactome Gene Sets	R-HSA-72702	Ribosomal scanning and start codon recognition	-37.8988	-35.257	31/58	1965,1973,1974,1981,3646,6187,6189,6191,6192,6193,6194,6201,6202,6203,6204,6205,6206,6207,6208,6210,6217,6218,6222,6223,6224,6233,8661,8662,8663,8664,8668	EIF2S1,EIF4A1,EIF4A2,EIF4G1,EIF3E,RPS2,RPS3A,RPS4X,RPS4Y1,RPS5,RPS6,RPS7,RPS8,RPS9,RPS10,RPS11,RPS12,RPS13,RPS14,RPS15A,RPS16,RPS17,RPS18,RPS19,RPS20,RPS27A,EIF3A,EIF3B,EIF3C,EIF3D,EIF3I
2_Member	Reactome Gene Sets	R-HSA-168255	Influenza Infection	-37.3685	-34.7349	43/156	142,3838,4736,5434,5610,6122,6124,6125,6129,6133,6134,6136,6137,6139,6146,6147,6155,6175,6181,6187,6189,6191,6192,6193,6194,6201,6202,6203,6204,6205,6206,6207,6208,6210,6217,6218,6222,6223,6224,6233,8106,9349,9631	PARP1,KPNA2,RPL10A,POLR2E,EIF2AK2,RPL3,RPL4,RPL5,RPL7,RPL9,RPL10,RPL12,RPL13,RPL17,RPL22,RPL23A,RPL27,RPLP0,RPLP2,RPS2,RPS3A,RPS4X,RPS4Y1,RPS5,RPS6,RPS7,RPS8,RPS9,RPS10,RPS11,RPS12,RPS13,RPS14,RPS15A,RPS16,RPS17,RPS18,RPS19,RPS20,RPS27A,PABPN1,RPL23,NUP155
2_Member	GO Biological Processes	GO:0045047	protein targeting to ER	-37.0587	-34.4333	39/120	4736,6122,6124,6125,6129,6133,6134,6136,6137,6139,6146,6147,6155,6175,6181,6187,6189,6191,6192,6193,6194,6201,6202,6203,6204,6205,6206,6207,6208,6210,6217,6218,6222,6223,6224,6233,6730,9349,29927	RPL10A,RPL3,RPL4,RPL5,RPL7,RPL9,RPL10,RPL12,RPL13,RPL17,RPL22,RPL23A,RPL27,RPLP0,RPLP2,RPS2,RPS3A,RPS4X,RPS4Y1,RPS5,RPS6,RPS7,RPS8,RPS9,RPS10,RPS11,RPS12,RPS13,RPS14,RPS15A,RPS16,RPS17,RPS18,RPS19,RPS20,RPS27A,SRP68,RPL23,SEC61A1
2_Member	Reactome Gene Sets	R-HSA-72695	Formation of the ternary complex, and subsequently, the 43S complex	-36.8917	-34.3663	24/51	1965,3646,6187,6189,6191,6194,6201,6202,6203,6204,6205,6206,6210,6217,6218,6222,6223,6224,6233,8661,8662,8663,8664,8668	EIF2S1,EIF3E,RPS2,RPS3A,RPS4X,RPS6,RPS7,RPS8,RPS9,RPS10,RPS11,RPS12,RPS15A,RPS16,RPS17,RPS18,RPS19,RPS20,RPS27A,EIF3A,EIF3B,EIF3C,EIF3D,EIF3I
2_Member	Reactome Gene Sets	R-HSA-9010553	Regulation of expression of SLITs and ROBOs	-36.7927	-34.1752	44/171	1981,3670,4736,5693,5705,6122,6124,6125,6129,6133,6134,6136,6137,6139,6146,6147,6155,6175,6181,6187,6189,6191,6192,6193,6194,6201,6202,6203,6204,6205,6206,6207,6208,6210,6217,6218,6222,6223,6224,6233,8861,9349,9775,26986	EIF4G1,ISL1,RPL10A,PSMB5,PSMC5,RPL3,RPL4,RPL5,RPL7,RPL9,RPL10,RPL12,RPL13,RPL17,RPL22,RPL23A,RPL27,RPLP0,RPLP2,RPS2,RPS3A,RPS4X,RPS4Y1,RPS5,RPS6,RPS7,RPS8,RPS9,RPS10,RPS11,RPS12,RPS13,RPS14,RPS15A,RPS16,RPS17,RPS18,RPS19,RPS20,RPS27A,LDB1,RPL23,EIF4A3,PABPC1
2_Member	GO Biological Processes	GO:0072599	establishment of protein localization to endoplasmic reticulum	-36.4222	-33.8125	39/124	4736,6122,6124,6125,6129,6133,6134,6136,6137,6139,6146,6147,6155,6175,6181,6187,6189,6191,6192,6193,6194,6201,6202,6203,6204,6205,6206,6207,6208,6210,6217,6218,6222,6223,6224,6233,6730,9349,29927	RPL10A,RPL3,RPL4,RPL5,RPL7,RPL9,RPL10,RPL12,RPL13,RPL17,RPL22,RPL23A,RPL27,RPLP0,RPLP2,RPS2,RPS3A,RPS4X,RPS4Y1,RPS5,RPS6,RPS7,RPS8,RPS9,RPS10,RPS11,RPS12,RPS13,RPS14,RPS15A,RPS16,RPS17,RPS18,RPS19,RPS20,RPS27A,SRP68,RPL23,SEC61A1
2_Member	Reactome Gene Sets	R-HSA-2262752	Cellular responses to stress	-36.21	-33.623	71/584	829,1387,1778,1965,2033,3021,3301,4001,4343,4361,4683,4736,5034,5693,5705,5928,5931,6117,6118,6122,6124,6125,6129,6133,6134,6136,6137,6139,6146,6147,6155,6175,6181,6187,6189,6191,6192,6193,6194,6201,6202,6203,6204,6205,6206,6207,6208,6210,6217,6218,6222,6223,6224,6233,7290,8338,8359,8970,9349,9631,10111,23112,23523,26523,29855,30001,54468,57634,57805,85236,192669	CAPZA1,CREBBP,DYNC1H1,EIF2S1,EP300,H3-3B,DNAJA1,LMNB1,MOV10,MRE11,NBN,RPL10A,P4HB,PSMB5,PSMC5,RBBP4,RBBP7,RPA1,RPA2,RPL3,RPL4,RPL5,RPL7,RPL9,RPL10,RPL12,RPL13,RPL17,RPL22,RPL23A,RPL27,RPLP0,RPLP2,RPS2,RPS3A,RPS4X,RPS4Y1,RPS5,RPS6,RPS7,RPS8,RPS9,RPS10,RPS11,RPS12,RPS13,RPS14,RPS15A,RPS16,RPS17,RPS18,RPS19,RPS20,RPS27A,HIRA,H2AC20,H4C1,H2BC11,RPL23,NUP155,RAD50,TNRC6B,CABIN1,AGO1,UBN1,ERO1A,MIOS,EP…
2_Member	Reactome Gene Sets	R-HSA-168273	Influenza Viral RNA Transcription and Replication	-36.1753	-33.5956	40/135	142,4736,5434,6122,6124,6125,6129,6133,6134,6136,6137,6139,6146,6147,6155,6175,6181,6187,6189,6191,6192,6193,6194,6201,6202,6203,6204,6205,6206,6207,6208,6210,6217,6218,6222,6223,6224,6233,9349,9631	PARP1,RPL10A,POLR2E,RPL3,RPL4,RPL5,RPL7,RPL9,RPL10,RPL12,RPL13,RPL17,RPL22,RPL23A,RPL27,RPLP0,RPLP2,RPS2,RPS3A,RPS4X,RPS4Y1,RPS5,RPS6,RPS7,RPS8,RPS9,RPS10,RPS11,RPS12,RPS13,RPS14,RPS15A,RPS16,RPS17,RPS18,RPS19,RPS20,RPS27A,RPL23,NUP155
2_Member	Reactome Gene Sets	R-HSA-8953897	Cellular responses to external stimuli	-35.5308	-32.9653	71/598	829,1387,1778,1965,2033,3021,3301,4001,4343,4361,4683,4736,5034,5693,5705,5928,5931,6117,6118,6122,6124,6125,6129,6133,6134,6136,6137,6139,6146,6147,6155,6175,6181,6187,6189,6191,6192,6193,6194,6201,6202,6203,6204,6205,6206,6207,6208,6210,6217,6218,6222,6223,6224,6233,7290,8338,8359,8970,9349,9631,10111,23112,23523,26523,29855,30001,54468,57634,57805,85236,192669	CAPZA1,CREBBP,DYNC1H1,EIF2S1,EP300,H3-3B,DNAJA1,LMNB1,MOV10,MRE11,NBN,RPL10A,P4HB,PSMB5,PSMC5,RBBP4,RBBP7,RPA1,RPA2,RPL3,RPL4,RPL5,RPL7,RPL9,RPL10,RPL12,RPL13,RPL17,RPL22,RPL23A,RPL27,RPLP0,RPLP2,RPS2,RPS3A,RPS4X,RPS4Y1,RPS5,RPS6,RPS7,RPS8,RPS9,RPS10,RPS11,RPS12,RPS13,RPS14,RPS15A,RPS16,RPS17,RPS18,RPS19,RPS20,RPS27A,HIRA,H2AC20,H4C1,H2BC11,RPL23,NUP155,RAD50,TNRC6B,CABIN1,AGO1,UBN1,ERO1A,MIOS,EP…
2_Member	Reactome Gene Sets	R-HSA-376176	Signaling by ROBO receptors	-35.4437	-32.8852	47/218	1981,3670,4736,5058,5062,5063,5693,5705,6122,6124,6125,6129,6133,6134,6136,6137,6139,6146,6147,6155,6175,6181,6187,6189,6191,6192,6193,6194,6201,6202,6203,6204,6205,6206,6207,6208,6210,6217,6218,6222,6223,6224,6233,8861,9349,9775,26986	EIF4G1,ISL1,RPL10A,PAK1,PAK2,PAK3,PSMB5,PSMC5,RPL3,RPL4,RPL5,RPL7,RPL9,RPL10,RPL12,RPL13,RPL17,RPL22,RPL23A,RPL27,RPLP0,RPLP2,RPS2,RPS3A,RPS4X,RPS4Y1,RPS5,RPS6,RPS7,RPS8,RPS9,RPS10,RPS11,RPS12,RPS13,RPS14,RPS15A,RPS16,RPS17,RPS18,RPS19,RPS20,RPS27A,LDB1,RPL23,EIF4A3,PABPC1
2_Member	GO Biological Processes	GO:0070972	protein localization to endoplasmic reticulum	-33.8932	-31.3678	40/152	4736,6122,6124,6125,6129,6133,6134,6136,6137,6139,6146,6147,6155,6175,6181,6187,6189,6191,6192,6193,6194,6201,6202,6203,6204,6205,6206,6207,6208,6210,6217,6218,6222,6223,6224,6233,6730,9349,9919,29927	RPL10A,RPL3,RPL4,RPL5,RPL7,RPL9,RPL10,RPL12,RPL13,RPL17,RPL22,RPL23A,RPL27,RPLP0,RPLP2,RPS2,RPS3A,RPS4X,RPS4Y1,RPS5,RPS6,RPS7,RPS8,RPS9,RPS10,RPS11,RPS12,RPS13,RPS14,RPS15A,RPS16,RPS17,RPS18,RPS19,RPS20,RPS27A,SRP68,RPL23,SEC16A,SEC61A1
2_Member	GO Biological Processes	GO:0006612	protein targeting to membrane	-30.1826	-27.688	42/211	4641,4736,5058,6122,6124,6125,6129,6133,6134,6136,6137,6139,6146,6147,6155,6175,6181,6187,6189,6191,6192,6193,6194,6201,6202,6203,6204,6205,6206,6207,6208,6210,6217,6218,6222,6223,6224,6233,6730,9349,23255,29927	MYO1C,RPL10A,PAK1,RPL3,RPL4,RPL5,RPL7,RPL9,RPL10,RPL12,RPL13,RPL17,RPL22,RPL23A,RPL27,RPLP0,RPLP2,RPS2,RPS3A,RPS4X,RPS4Y1,RPS5,RPS6,RPS7,RPS8,RPS9,RPS10,RPS11,RPS12,RPS13,RPS14,RPS15A,RPS16,RPS17,RPS18,RPS19,RPS20,RPS27A,SRP68,RPL23,MTCL1,SEC61A1
2_Member	KEGG Pathway	ko03010	Ribosome	-29.9067	-27.4181	37/153	4736,6122,6124,6125,6129,6133,6134,6136,6137,6139,6146,6147,6155,6175,6181,6187,6189,6191,6192,6193,6194,6201,6202,6203,6204,6205,6206,6207,6208,6210,6217,6218,6222,6223,6224,6233,9349	RPL10A,RPL3,RPL4,RPL5,RPL7,RPL9,RPL10,RPL12,RPL13,RPL17,RPL22,RPL23A,RPL27,RPLP0,RPLP2,RPS2,RPS3A,RPS4X,RPS4Y1,RPS5,RPS6,RPS7,RPS8,RPS9,RPS10,RPS11,RPS12,RPS13,RPS14,RPS15A,RPS16,RPS17,RPS18,RPS19,RPS20,RPS27A,RPL23
2_Member	KEGG Pathway	hsa03010	Ribosome	-28.8252	-26.3538	37/163	4736,6122,6124,6125,6129,6133,6134,6136,6137,6139,6146,6147,6155,6175,6181,6187,6189,6191,6192,6193,6194,6201,6202,6203,6204,6205,6206,6207,6208,6210,6217,6218,6222,6223,6224,6233,9349	RPL10A,RPL3,RPL4,RPL5,RPL7,RPL9,RPL10,RPL12,RPL13,RPL17,RPL22,RPL23A,RPL27,RPLP0,RPLP2,RPS2,RPS3A,RPS4X,RPS4Y1,RPS5,RPS6,RPS7,RPS8,RPS9,RPS10,RPS11,RPS12,RPS13,RPS14,RPS15A,RPS16,RPS17,RPS18,RPS19,RPS20,RPS27A,RPL23
2_Member	CORUM	CORUM:305	40S ribosomal subunit, cytoplasmic	-28.111	-25.6452	21/33	6187,6189,6191,6192,6193,6194,6201,6202,6203,6204,6205,6206,6207,6208,6210,6217,6218,6222,6223,6224,6233	RPS2,RPS3A,RPS4X,RPS4Y1,RPS5,RPS6,RPS7,RPS8,RPS9,RPS10,RPS11,RPS12,RPS13,RPS14,RPS15A,RPS16,RPS17,RPS18,RPS19,RPS20,RPS27A
2_Member	Reactome Gene Sets	R-HSA-6791226	Major pathway of rRNA processing in the nucleolus and cytosol	-27.9643	-25.504	38/184	4691,4736,6122,6124,6125,6129,6133,6134,6136,6137,6139,6146,6147,6155,6175,6181,6187,6189,6191,6192,6193,6194,6201,6202,6203,6204,6205,6206,6207,6208,6210,6217,6218,6222,6223,6224,6233,9349	NCL,RPL10A,RPL3,RPL4,RPL5,RPL7,RPL9,RPL10,RPL12,RPL13,RPL17,RPL22,RPL23A,RPL27,RPLP0,RPLP2,RPS2,RPS3A,RPS4X,RPS4Y1,RPS5,RPS6,RPS7,RPS8,RPS9,RPS10,RPS11,RPS12,RPS13,RPS14,RPS15A,RPS16,RPS17,RPS18,RPS19,RPS20,RPS27A,RPL23
2_Member	CORUM	CORUM:338	40S ribosomal subunit, cytoplasmic	-27.7416	-25.5796	17/31	6187,6189,6191,6194,6201,6202,6203,6204,6205,6206,6210,6217,6218,6222,6223,6224,6233	RPS2,RPS3A,RPS4X,RPS6,RPS7,RPS8,RPS9,RPS10,RPS11,RPS12,RPS15A,RPS16,RPS17,RPS18,RPS19,RPS20,RPS27A
2_Member	Reactome Gene Sets	R-HSA-72312	rRNA processing	-27.3486	-24.8992	39/204	4691,4736,6122,6124,6125,6129,6133,6134,6136,6137,6139,6146,6147,6155,6175,6181,6187,6189,6191,6192,6193,6194,6201,6202,6203,6204,6205,6206,6207,6208,6210,6217,6218,6222,6223,6224,6233,9349,54931	NCL,RPL10A,RPL3,RPL4,RPL5,RPL7,RPL9,RPL10,RPL12,RPL13,RPL17,RPL22,RPL23A,RPL27,RPLP0,RPLP2,RPS2,RPS3A,RPS4X,RPS4Y1,RPS5,RPS6,RPS7,RPS8,RPS9,RPS10,RPS11,RPS12,RPS13,RPS14,RPS15A,RPS16,RPS17,RPS18,RPS19,RPS20,RPS27A,RPL23,TRMT10C
2_Member	Reactome Gene Sets	R-HSA-8868773	rRNA processing in the nucleus and cytosol	-27.0655	-24.6214	38/194	4691,4736,6122,6124,6125,6129,6133,6134,6136,6137,6139,6146,6147,6155,6175,6181,6187,6189,6191,6192,6193,6194,6201,6202,6203,6204,6205,6206,6207,6208,6210,6217,6218,6222,6223,6224,6233,9349	NCL,RPL10A,RPL3,RPL4,RPL5,RPL7,RPL9,RPL10,RPL12,RPL13,RPL17,RPL22,RPL23A,RPL27,RPLP0,RPLP2,RPS2,RPS3A,RPS4X,RPS4Y1,RPS5,RPS6,RPS7,RPS8,RPS9,RPS10,RPS11,RPS12,RPS13,RPS14,RPS15A,RPS16,RPS17,RPS18,RPS19,RPS20,RPS27A,RPL23
2_Member	Reactome Gene Sets	R-HSA-9675108	Nervous system development	-26.8514	-24.4178	60/576	160,1457,1459,1460,1808,1981,3066,3670,4629,4736,5058,5062,5063,5693,5705,6122,6124,6125,6129,6133,6134,6136,6137,6139,6146,6147,6155,6175,6181,6187,6189,6191,6192,6193,6194,6201,6202,6203,6204,6205,6206,6207,6208,6210,6217,6218,6222,6223,6224,6233,6597,6721,7430,8861,8874,9349,9775,10096,26986,28964	AP2A1,CSNK2A1,CSNK2A2,CSNK2B,DPYSL2,EIF4G1,HDAC2,ISL1,MYH11,RPL10A,PAK1,PAK2,PAK3,PSMB5,PSMC5,RPL3,RPL4,RPL5,RPL7,RPL9,RPL10,RPL12,RPL13,RPL17,RPL22,RPL23A,RPL27,RPLP0,RPLP2,RPS2,RPS3A,RPS4X,RPS4Y1,RPS5,RPS6,RPS7,RPS8,RPS9,RPS10,RPS11,RPS12,RPS13,RPS14,RPS15A,RPS16,RPS17,RPS18,RPS19,RPS20,RPS27A,SMARCA4,SREBF2,EZR,LDB1,ARHGEF7,RPL23,EIF4A3,ACTR3,PABPC1,GIT1
2_Member	Reactome Gene Sets	R-HSA-422475	Axon guidance	-25.3494	-22.931	57/551	160,1457,1459,1460,1808,1981,3670,4629,4736,5058,5062,5063,5693,5705,6122,6124,6125,6129,6133,6134,6136,6137,6139,6146,6147,6155,6175,6181,6187,6189,6191,6192,6193,6194,6201,6202,6203,6204,6205,6206,6207,6208,6210,6217,6218,6222,6223,6224,6233,7430,8861,8874,9349,9775,10096,26986,28964	AP2A1,CSNK2A1,CSNK2A2,CSNK2B,DPYSL2,EIF4G1,ISL1,MYH11,RPL10A,PAK1,PAK2,PAK3,PSMB5,PSMC5,RPL3,RPL4,RPL5,RPL7,RPL9,RPL10,RPL12,RPL13,RPL17,RPL22,RPL23A,RPL27,RPLP0,RPLP2,RPS2,RPS3A,RPS4X,RPS4Y1,RPS5,RPS6,RPS7,RPS8,RPS9,RPS10,RPS11,RPS12,RPS13,RPS14,RPS15A,RPS16,RPS17,RPS18,RPS19,RPS20,RPS27A,EZR,LDB1,ARHGEF7,RPL23,EIF4A3,ACTR3,PABPC1,GIT1
2_Member	Reactome Gene Sets	R-HSA-71291	Metabolism of amino acids and derivatives	-24.5457	-22.1563	47/374	1629,2058,2806,3376,4736,5693,5705,5917,6122,6124,6125,6129,6133,6134,6136,6137,6139,6146,6147,6155,6175,6181,6187,6189,6191,6192,6193,6194,6201,6202,6203,6204,6205,6206,6207,6208,6210,6217,6218,6222,6223,6224,6233,6520,9349,10165,10295	DBT,EPRS1,GOT2,IARS1,RPL10A,PSMB5,PSMC5,RARS1,RPL3,RPL4,RPL5,RPL7,RPL9,RPL10,RPL12,RPL13,RPL17,RPL22,RPL23A,RPL27,RPLP0,RPLP2,RPS2,RPS3A,RPS4X,RPS4Y1,RPS5,RPS6,RPS7,RPS8,RPS9,RPS10,RPS11,RPS12,RPS13,RPS14,RPS15A,RPS16,RPS17,RPS18,RPS19,RPS20,RPS27A,SLC3A2,RPL23,SLC25A13,BCKDK
2_Member	GO Biological Processes	GO:0090150	establishment of protein localization to membrane	-22.698	-20.3401	44/356	4641,4736,5058,6122,6124,6125,6129,6133,6134,6136,6137,6139,6146,6147,6155,6175,6181,6187,6189,6191,6192,6193,6194,6201,6202,6203,6204,6205,6206,6207,6208,6210,6217,6218,6222,6223,6224,6233,6730,9349,9919,23255,23513,29927	MYO1C,RPL10A,PAK1,RPL3,RPL4,RPL5,RPL7,RPL9,RPL10,RPL12,RPL13,RPL17,RPL22,RPL23A,RPL27,RPLP0,RPLP2,RPS2,RPS3A,RPS4X,RPS4Y1,RPS5,RPS6,RPS7,RPS8,RPS9,RPS10,RPS11,RPS12,RPS13,RPS14,RPS15A,RPS16,RPS17,RPS18,RPS19,RPS20,RPS27A,SRP68,RPL23,SEC16A,MTCL1,SCRIB,SEC61A1
2_Member	GO Biological Processes	GO:0072594	establishment of protein localization to organelle	-21.0841	-18.7432	52/557	1459,1994,3295,3301,3728,3838,4736,6122,6124,6125,6129,6133,6134,6136,6137,6139,6146,6147,6155,6175,6181,6187,6189,6191,6192,6193,6194,6201,6202,6203,6204,6205,6206,6207,6208,6210,6217,6218,6222,6223,6224,6233,6721,6730,9349,9631,10155,10856,11331,23513,29927,55929	CSNK2A2,ELAVL1,HSD17B4,DNAJA1,JUP,KPNA2,RPL10A,RPL3,RPL4,RPL5,RPL7,RPL9,RPL10,RPL12,RPL13,RPL17,RPL22,RPL23A,RPL27,RPLP0,RPLP2,RPS2,RPS3A,RPS4X,RPS4Y1,RPS5,RPS6,RPS7,RPS8,RPS9,RPS10,RPS11,RPS12,RPS13,RPS14,RPS15A,RPS16,RPS17,RPS18,RPS19,RPS20,RPS27A,SREBF2,SRP68,RPL23,NUP155,TRIM28,RUVBL2,PHB2,SCRIB,SEC61A1,DMAP1
2_Member	GO Biological Processes	GO:0006605	protein targeting	-19.7629	-17.4504	45/442	1459,3295,4641,4736,5058,6122,6124,6125,6129,6133,6134,6136,6137,6139,6146,6147,6155,6175,6181,6187,6189,6191,6192,6193,6194,6201,6202,6203,6204,6205,6206,6207,6208,6210,6217,6218,6222,6223,6224,6233,6721,6730,9349,23255,29927	CSNK2A2,HSD17B4,MYO1C,RPL10A,PAK1,RPL3,RPL4,RPL5,RPL7,RPL9,RPL10,RPL12,RPL13,RPL17,RPL22,RPL23A,RPL27,RPLP0,RPLP2,RPS2,RPS3A,RPS4X,RPS4Y1,RPS5,RPS6,RPS7,RPS8,RPS9,RPS10,RPS11,RPS12,RPS13,RPS14,RPS15A,RPS16,RPS17,RPS18,RPS19,RPS20,RPS27A,SREBF2,SRP68,RPL23,MTCL1,SEC61A1
2_Member	GO Biological Processes	GO:0072657	protein localization to membrane	-18.5924	-16.3064	53/658	1601,3728,4641,4736,5058,6122,6124,6125,6129,6133,6134,6136,6137,6139,6146,6147,6155,6175,6181,6187,6189,6191,6192,6193,6194,6201,6202,6203,6204,6205,6206,6207,6208,6210,6217,6218,6222,6223,6224,6233,6730,7430,8301,8394,9349,9631,9919,10484,10938,11187,23255,23513,29927	DAB2,JUP,MYO1C,RPL10A,PAK1,RPL3,RPL4,RPL5,RPL7,RPL9,RPL10,RPL12,RPL13,RPL17,RPL22,RPL23A,RPL27,RPLP0,RPLP2,RPS2,RPS3A,RPS4X,RPS4Y1,RPS5,RPS6,RPS7,RPS8,RPS9,RPS10,RPS11,RPS12,RPS13,RPS14,RPS15A,RPS16,RPS17,RPS18,RPS19,RPS20,RPS27A,SRP68,EZR,PICALM,PIP5K1A,RPL23,NUP155,SEC16A,SEC23A,EHD1,PKP3,MTCL1,SCRIB,SEC61A1
2_Member	GO Biological Processes	GO:0042254	ribosome biogenesis	-12.8507	-11.1952	24/307	1654,4736,4869,5591,6122,6125,6129,6134,6155,6175,6187,6194,6201,6202,6204,6217,6218,6223,7520,9775,10521,22907,55636,83939	DDX3X,RPL10A,NPM1,PRKDC,RPL3,RPL5,RPL7,RPL10,RPL27,RPLP0,RPS2,RPS6,RPS7,RPS8,RPS10,RPS16,RPS17,RPS19,XRCC5,EIF4A3,DDX17,DHX30,CHD7,EIF2A
2_Member	GO Biological Processes	GO:0034470	ncRNA processing	-8.87523	-7.42531	22/400	1653,3181,4736,5591,6125,6129,6155,6187,6194,6201,6202,6217,6218,6223,9775,10521,26523,27161,29894,51493,51637,55636	DDX1,HNRNPA2B1,RPL10A,PRKDC,RPL5,RPL7,RPL27,RPS2,RPS6,RPS7,RPS8,RPS16,RPS17,RPS19,EIF4A3,DDX17,AGO1,AGO2,CPSF1,RTCB,RTRAF,CHD7
2_Member	GO Biological Processes	GO:0016072	rRNA metabolic process	-7.96029	-6.59849	17/265	4691,4736,5591,6125,6129,6155,6187,6194,6201,6202,6217,6218,6223,6597,9775,10521,55636	NCL,RPL10A,PRKDC,RPL5,RPL7,RPL27,RPS2,RPS6,RPS7,RPS8,RPS16,RPS17,RPS19,SMARCA4,EIF4A3,DDX17,CHD7
2_Member	GO Biological Processes	GO:0034660	ncRNA metabolic process	-7.8351	-6.06155	33/580	103,1653,2058,3181,3376,4691,4736,5434,5591,5917,6125,6129,6155,6187,6194,6201,6202,6203,6208,6217,6218,6223,6597,9775,10521,26523,27161,29894,51493,51637,54931,55636,192669	ADAR,DDX1,EPRS1,HNRNPA2B1,IARS1,NCL,RPL10A,POLR2E,PRKDC,RARS1,RPL5,RPL7,RPL27,RPS2,RPS6,RPS7,RPS8,RPS9,RPS14,RPS16,RPS17,RPS19,SMARCA4,EIF4A3,DDX17,AGO1,AGO2,CPSF1,RTCB,RTRAF,TRMT10C,CHD7,AGO3
2_Member	GO Biological Processes	GO:0006364	rRNA processing	-7.23596	-5.95107	15/228	4736,5591,6125,6129,6155,6187,6194,6201,6202,6217,6218,6223,9775,10521,55636	RPL10A,PRKDC,RPL5,RPL7,RPL27,RPS2,RPS6,RPS7,RPS8,RPS16,RPS17,RPS19,EIF4A3,DDX17,CHD7
3_Summary	GO Biological Processes	GO:0006412	translation	-65.1181	-61.2374	77/725	1653,1656,1660,1937,1965,1981,1994,2332,3184,3191,3609,3646,4076,4343,4691,5499,5591,5610,5725,5976,6122,6124,6125,6129,6134,6136,6139,6147,6187,6189,6191,6194,6201,6202,6203,6204,6205,6206,6210,6217,6218,6222,6223,6224,6233,6238,6311,7284,7812,7919,8087,8531,8661,8662,8663,8664,8668,8672,8761,9349,9513,9782,10128,10236,10492,10643,10644,10657,23112,23367,26523,26986,27161,83939,84271,113251,1926…	DDX1,DDX6,DHX9,EEF1G,EIF2S1,EIF4G1,ELAVL1,FMR1,HNRNPD,HNRNPL,ILF3,EIF3E,CAPRIN1,MOV10,NCL,PPP1CA,PRKDC,EIF2AK2,PTBP1,UPF1,RPL3,RPL4,RPL5,RPL7,RPL10,RPL12,RPL17,RPL23A,RPS2,RPS3A,RPS4X,RPS6,RPS7,RPS8,RPS9,RPS10,RPS11,RPS12,RPS15A,RPS16,RPS17,RPS18,RPS19,RPS20,RPS27A,RRBP1,ATXN2,TUFM,CSDE1,DDX39B,FXR1,YBX3,EIF3A,EIF3B,EIF3C,EIF3D,EIF3I,EIF4G3,PABPC4,RPL23,FXR2,MATR3,LRPPRC,HNRNPR,SYNCRIP,IGF2BP3,IG…
3_Member	GO Biological Processes	GO:0006412	translation	-65.1181	-61.2374	77/725	1653,1656,1660,1937,1965,1981,1994,2332,3184,3191,3609,3646,4076,4343,4691,5499,5591,5610,5725,5976,6122,6124,6125,6129,6134,6136,6139,6147,6187,6189,6191,6194,6201,6202,6203,6204,6205,6206,6210,6217,6218,6222,6223,6224,6233,6238,6311,7284,7812,7919,8087,8531,8661,8662,8663,8664,8668,8672,8761,9349,9513,9782,10128,10236,10492,10643,10644,10657,23112,23367,26523,26986,27161,83939,84271,113251,1926…	DDX1,DDX6,DHX9,EEF1G,EIF2S1,EIF4G1,ELAVL1,FMR1,HNRNPD,HNRNPL,ILF3,EIF3E,CAPRIN1,MOV10,NCL,PPP1CA,PRKDC,EIF2AK2,PTBP1,UPF1,RPL3,RPL4,RPL5,RPL7,RPL10,RPL12,RPL17,RPL23A,RPS2,RPS3A,RPS4X,RPS6,RPS7,RPS8,RPS9,RPS10,RPS11,RPS12,RPS15A,RPS16,RPS17,RPS18,RPS19,RPS20,RPS27A,RRBP1,ATXN2,TUFM,CSDE1,DDX39B,FXR1,YBX3,EIF3A,EIF3B,EIF3C,EIF3D,EIF3I,EIF4G3,PABPC4,RPL23,FXR2,MATR3,LRPPRC,HNRNPR,SYNCRIP,IGF2BP3,IG…
3_Member	GO Biological Processes	GO:0043043	peptide biosynthetic process	-63.9325	-60.2736	77/751	1653,1656,1660,1937,1965,1981,1994,2332,3184,3191,3609,3646,4076,4343,4691,5499,5591,5610,5725,5976,6122,6124,6125,6129,6134,6136,6139,6147,6187,6189,6191,6194,6201,6202,6203,6204,6205,6206,6210,6217,6218,6222,6223,6224,6233,6238,6311,7284,7812,7919,8087,8531,8661,8662,8663,8664,8668,8672,8761,9349,9513,9782,10128,10236,10492,10643,10644,10657,23112,23367,26523,26986,27161,83939,84271,113251,1926…	DDX1,DDX6,DHX9,EEF1G,EIF2S1,EIF4G1,ELAVL1,FMR1,HNRNPD,HNRNPL,ILF3,EIF3E,CAPRIN1,MOV10,NCL,PPP1CA,PRKDC,EIF2AK2,PTBP1,UPF1,RPL3,RPL4,RPL5,RPL7,RPL10,RPL12,RPL17,RPL23A,RPS2,RPS3A,RPS4X,RPS6,RPS7,RPS8,RPS9,RPS10,RPS11,RPS12,RPS15A,RPS16,RPS17,RPS18,RPS19,RPS20,RPS27A,RRBP1,ATXN2,TUFM,CSDE1,DDX39B,FXR1,YBX3,EIF3A,EIF3B,EIF3C,EIF3D,EIF3I,EIF4G3,PABPC4,RPL23,FXR2,MATR3,LRPPRC,HNRNPR,SYNCRIP,IGF2BP3,IG…
3_Member	GO Biological Processes	GO:0006417	regulation of translation	-41.6094	-38.8959	49/434	1653,1656,1660,1965,1981,1994,2332,3184,3191,3609,3646,4076,4343,4691,5499,5591,5610,5725,5976,6125,6134,6191,6203,6311,7812,7919,8087,8531,8662,8663,8664,8672,9513,9782,10128,10236,10492,10643,10644,10657,23112,23367,26523,26986,27161,83939,84271,113251,192669	DDX1,DDX6,DHX9,EIF2S1,EIF4G1,ELAVL1,FMR1,HNRNPD,HNRNPL,ILF3,EIF3E,CAPRIN1,MOV10,NCL,PPP1CA,PRKDC,EIF2AK2,PTBP1,UPF1,RPL5,RPL10,RPS4X,RPS9,ATXN2,CSDE1,DDX39B,FXR1,YBX3,EIF3B,EIF3C,EIF3D,EIF4G3,FXR2,MATR3,LRPPRC,HNRNPR,SYNCRIP,IGF2BP3,IGF2BP2,KHDRBS1,TNRC6B,LARP1,AGO1,PABPC1,AGO2,EIF2A,POLDIP3,LARP4,AGO3
3_Member	GO Biological Processes	GO:0034248	regulation of cellular amide metabolic process	-38.145	-35.5724	49/511	1653,1656,1660,1965,1981,1994,2332,3184,3191,3609,3646,4076,4343,4691,5499,5591,5610,5725,5976,6125,6134,6191,6203,6311,7812,7919,8087,8531,8662,8663,8664,8672,9513,9782,10128,10236,10492,10643,10644,10657,23112,23367,26523,26986,27161,83939,84271,113251,192669	DDX1,DDX6,DHX9,EIF2S1,EIF4G1,ELAVL1,FMR1,HNRNPD,HNRNPL,ILF3,EIF3E,CAPRIN1,MOV10,NCL,PPP1CA,PRKDC,EIF2AK2,PTBP1,UPF1,RPL5,RPL10,RPS4X,RPS9,ATXN2,CSDE1,DDX39B,FXR1,YBX3,EIF3B,EIF3C,EIF3D,EIF4G3,FXR2,MATR3,LRPPRC,HNRNPR,SYNCRIP,IGF2BP3,IGF2BP2,KHDRBS1,TNRC6B,LARP1,AGO1,PABPC1,AGO2,EIF2A,POLDIP3,LARP4,AGO3
3_Member	GO Biological Processes	GO:0045727	positive regulation of translation	-22.3125	-20.3629	22/133	1660,1981,1994,2332,3184,3646,5591,6125,6191,6203,7919,8087,8531,8663,8664,9513,10657,23367,26986,27161,84271,113251	DHX9,EIF4G1,ELAVL1,FMR1,HNRNPD,EIF3E,PRKDC,RPL5,RPS4X,RPS9,DDX39B,FXR1,YBX3,EIF3C,EIF3D,FXR2,KHDRBS1,LARP1,PABPC1,AGO2,POLDIP3,LARP4
3_Member	GO Biological Processes	GO:0034250	positive regulation of cellular amide metabolic process	-20.2432	-18.3387	22/164	1660,1981,1994,2332,3184,3646,5591,6125,6191,6203,7919,8087,8531,8663,8664,9513,10657,23367,26986,27161,84271,113251	DHX9,EIF4G1,ELAVL1,FMR1,HNRNPD,EIF3E,PRKDC,RPL5,RPS4X,RPS9,DDX39B,FXR1,YBX3,EIF3C,EIF3D,FXR2,KHDRBS1,LARP1,PABPC1,AGO2,POLDIP3,LARP4
3_Member	GO Biological Processes	GO:0017148	negative regulation of translation	-19.2991	-17.4354	23/206	1656,1965,1981,2332,3184,3609,3646,4076,4343,4691,5610,5976,8087,9513,10236,10492,10643,10644,23112,23367,26523,27161,192669	DDX6,EIF2S1,EIF4G1,FMR1,HNRNPD,ILF3,EIF3E,CAPRIN1,MOV10,NCL,EIF2AK2,UPF1,FXR1,FXR2,HNRNPR,SYNCRIP,IGF2BP3,IGF2BP2,TNRC6B,LARP1,AGO1,AGO2,AGO3
3_Member	GO Biological Processes	GO:0034249	negative regulation of cellular amide metabolic process	-17.9146	-16.0882	23/237	1656,1965,1981,2332,3184,3609,3646,4076,4343,4691,5610,5976,8087,9513,10236,10492,10643,10644,23112,23367,26523,27161,192669	DDX6,EIF2S1,EIF4G1,FMR1,HNRNPD,ILF3,EIF3E,CAPRIN1,MOV10,NCL,EIF2AK2,UPF1,FXR1,FXR2,HNRNPR,SYNCRIP,IGF2BP3,IGF2BP2,TNRC6B,LARP1,AGO1,AGO2,AGO3
4_Summary	GO Biological Processes	GO:1903311	regulation of mRNA metabolic process	-44.854	-41.9111	64/335	1655,1660,1981,1994,1996,2332,2521,3178,3181,3183,3184,3190,3191,3192,4343,4670,4691,4869,4904,5693,5705,5725,5976,6233,6294,6428,6431,6432,6434,7431,8087,8106,8148,8241,8313,8531,8683,8761,9513,9667,9967,10236,10492,10521,10643,10644,10657,10949,11187,22827,22938,23019,23112,23367,26135,26986,27161,27316,27339,55234,56829,79882,170506,494115,10128,1457,1459,2801,6125,6201,6599,8473,8672,9349,289…	DDX5,DHX9,EIF4G1,ELAVL1,ELAVL4,FMR1,FUS,HNRNPA1,HNRNPA2B1,HNRNPC,HNRNPD,HNRNPK,HNRNPL,HNRNPU,MOV10,HNRNPM,NCL,NPM1,YBX1,PSMB5,PSMC5,PTBP1,UPF1,RPS27A,SAFB,SRSF3,SRSF6,SRSF7,TRA2B,VIM,FXR1,PABPN1,TAF15,RBM10,AXIN2,YBX3,SRSF9,PABPC4,FXR2,SAFB2,THRAP3,HNRNPR,SYNCRIP,DDX17,IGF2BP3,IGF2BP2,KHDRBS1,HNRNPA0,PKP3,PUF60,SNW1,CNOT1,TNRC6B,LARP1,SERBP1,PABPC1,AGO2,RBMX,PRPF19,SMU1,ZC3HAV1,ZC3H14,DHX36,RBMXL…
4_Member	GO Biological Processes	GO:1903311	regulation of mRNA metabolic process	-44.854	-41.9111	64/335	1655,1660,1981,1994,1996,2332,2521,3178,3181,3183,3184,3190,3191,3192,4343,4670,4691,4869,4904,5693,5705,5725,5976,6233,6294,6428,6431,6432,6434,7431,8087,8106,8148,8241,8313,8531,8683,8761,9513,9667,9967,10236,10492,10521,10643,10644,10657,10949,11187,22827,22938,23019,23112,23367,26135,26986,27161,27316,27339,55234,56829,79882,170506,494115	DDX5,DHX9,EIF4G1,ELAVL1,ELAVL4,FMR1,FUS,HNRNPA1,HNRNPA2B1,HNRNPC,HNRNPD,HNRNPK,HNRNPL,HNRNPU,MOV10,HNRNPM,NCL,NPM1,YBX1,PSMB5,PSMC5,PTBP1,UPF1,RPS27A,SAFB,SRSF3,SRSF6,SRSF7,TRA2B,VIM,FXR1,PABPN1,TAF15,RBM10,AXIN2,YBX3,SRSF9,PABPC4,FXR2,SAFB2,THRAP3,HNRNPR,SYNCRIP,DDX17,IGF2BP3,IGF2BP2,KHDRBS1,HNRNPA0,PKP3,PUF60,SNW1,CNOT1,TNRC6B,LARP1,SERBP1,PABPC1,AGO2,RBMX,PRPF19,SMU1,ZC3HAV1,ZC3H14,DHX36,RBMXL1
4_Member	GO Biological Processes	GO:0061013	regulation of mRNA catabolic process	-29.1171	-26.6401	41/210	1660,1981,1994,1996,2332,2521,3183,3184,3192,4343,4670,4869,4904,5693,5705,5976,6233,7431,8087,8148,8241,8313,8531,8761,9513,9967,10236,10492,10643,10644,10949,11187,23019,23112,23367,26135,26986,27161,56829,79882,170506	DHX9,EIF4G1,ELAVL1,ELAVL4,FMR1,FUS,HNRNPC,HNRNPD,HNRNPU,MOV10,HNRNPM,NPM1,YBX1,PSMB5,PSMC5,UPF1,RPS27A,VIM,FXR1,TAF15,RBM10,AXIN2,YBX3,PABPC4,FXR2,THRAP3,HNRNPR,SYNCRIP,IGF2BP3,IGF2BP2,HNRNPA0,PKP3,CNOT1,TNRC6B,LARP1,SERBP1,PABPC1,AGO2,ZC3HAV1,ZC3H14,DHX36
4_Member	GO Biological Processes	GO:0043488	regulation of mRNA stability	-25.6071	-23.5325	27/188	1660,1981,1994,2332,2521,3183,3184,3192,4343,4670,5693,5705,5976,6233,8087,8148,8531,8761,9513,9967,10236,10492,10643,10644,10949,23367,26986	DHX9,EIF4G1,ELAVL1,FMR1,FUS,HNRNPC,HNRNPD,HNRNPU,MOV10,HNRNPM,PSMB5,PSMC5,UPF1,RPS27A,FXR1,TAF15,YBX3,PABPC4,FXR2,THRAP3,HNRNPR,SYNCRIP,IGF2BP3,IGF2BP2,HNRNPA0,LARP1,PABPC1
4_Member	GO Biological Processes	GO:0043487	regulation of RNA stability	-24.983	-22.9348	27/198	1660,1981,1994,2332,2521,3183,3184,3192,4343,4670,5693,5705,5976,6233,8087,8148,8531,8761,9513,9967,10236,10492,10643,10644,10949,23367,26986	DHX9,EIF4G1,ELAVL1,FMR1,FUS,HNRNPC,HNRNPD,HNRNPU,MOV10,HNRNPM,PSMB5,PSMC5,UPF1,RPS27A,FXR1,TAF15,YBX3,PABPC4,FXR2,THRAP3,HNRNPR,SYNCRIP,IGF2BP3,IGF2BP2,HNRNPA0,LARP1,PABPC1
4_Member	GO Biological Processes	GO:1903312	negative regulation of mRNA metabolic process	-24.8663	-22.4674	27/89	1660,1994,1996,2332,2521,3181,3183,3184,3190,3192,4904,5725,6431,6432,8148,8241,8313,8531,8683,9967,10492,10949,11187,23367,26986,27316,79882	DHX9,ELAVL1,ELAVL4,FMR1,FUS,HNRNPA2B1,HNRNPC,HNRNPD,HNRNPK,HNRNPU,YBX1,PTBP1,SRSF6,SRSF7,TAF15,RBM10,AXIN2,YBX3,SRSF9,THRAP3,SYNCRIP,HNRNPA0,PKP3,LARP1,PABPC1,RBMX,ZC3H14
4_Member	GO Biological Processes	GO:1902369	negative regulation of RNA catabolic process	-19.3496	-17.0487	21/70	1660,1994,1996,2332,2521,3183,3184,3192,4904,8148,8241,8313,8531,9967,10128,10492,10949,11187,23367,26986,170506	DHX9,ELAVL1,ELAVL4,FMR1,FUS,HNRNPC,HNRNPD,HNRNPU,YBX1,TAF15,RBM10,AXIN2,YBX3,THRAP3,LRPPRC,SYNCRIP,HNRNPA0,PKP3,LARP1,PABPC1,DHX36
4_Member	GO Biological Processes	GO:1902373	negative regulation of mRNA catabolic process	-18.2242	-15.9455	19/59	1660,1994,1996,2332,2521,3183,3184,3192,4904,8148,8241,8313,8531,9967,10492,10949,11187,23367,26986	DHX9,ELAVL1,ELAVL4,FMR1,FUS,HNRNPC,HNRNPD,HNRNPU,YBX1,TAF15,RBM10,AXIN2,YBX3,THRAP3,SYNCRIP,HNRNPA0,PKP3,LARP1,PABPC1
4_Member	GO Biological Processes	GO:0031330	negative regulation of cellular catabolic process	-17.4369	-15.1896	34/279	1457,1459,1660,1981,1994,1996,2332,2521,2801,3183,3184,3192,4904,6125,6201,6599,8148,8241,8313,8473,8531,8672,9349,9967,10128,10492,10949,11187,23367,26986,28964,51377,57805,170506	CSNK2A1,CSNK2A2,DHX9,EIF4G1,ELAVL1,ELAVL4,FMR1,FUS,GOLGA2,HNRNPC,HNRNPD,HNRNPU,YBX1,RPL5,RPS7,SMARCC1,TAF15,RBM10,AXIN2,OGT,YBX3,EIF4G3,RPL23,THRAP3,LRPPRC,SYNCRIP,HNRNPA0,PKP3,LARP1,PABPC1,GIT1,UCHL5,CCAR2,DHX36
4_Member	GO Biological Processes	GO:0009895	negative regulation of catabolic process	-17.1568	-14.9129	36/323	1457,1459,1660,1981,1994,1996,2332,2521,2801,3183,3184,3192,4904,5245,6125,6201,6599,8148,8241,8313,8473,8531,8672,9349,9967,10128,10492,10949,11187,23367,23450,26986,28964,51377,57805,170506	CSNK2A1,CSNK2A2,DHX9,EIF4G1,ELAVL1,ELAVL4,FMR1,FUS,GOLGA2,HNRNPC,HNRNPD,HNRNPU,YBX1,PHB,RPL5,RPS7,SMARCC1,TAF15,RBM10,AXIN2,OGT,YBX3,EIF4G3,RPL23,THRAP3,LRPPRC,SYNCRIP,HNRNPA0,PKP3,LARP1,SF3B3,PABPC1,GIT1,UCHL5,CCAR2,DHX36
4_Member	GO Biological Processes	GO:0043489	RNA stabilization	-16.6696	-14.429	18/60	1660,1994,1996,2521,3183,3184,3192,4904,8148,8241,8313,8531,9967,10492,10949,23367,26986,170506	DHX9,ELAVL1,ELAVL4,FUS,HNRNPC,HNRNPD,HNRNPU,YBX1,TAF15,RBM10,AXIN2,YBX3,THRAP3,SYNCRIP,HNRNPA0,LARP1,PABPC1,DHX36
4_Member	GO Biological Processes	GO:0048255	mRNA stabilization	-16.4949	-14.2674	17/52	1660,1994,1996,2521,3183,3184,3192,4904,8148,8241,8313,8531,9967,10492,10949,23367,26986	DHX9,ELAVL1,ELAVL4,FUS,HNRNPC,HNRNPD,HNRNPU,YBX1,TAF15,RBM10,AXIN2,YBX3,THRAP3,SYNCRIP,HNRNPA0,LARP1,PABPC1
4_Member	GO Biological Processes	GO:0070935	3'-UTR-mediated mRNA stabilization	-5.40568	-3.8587	6/24	1994,1996,3183,8241,8531,10949	ELAVL1,ELAVL4,HNRNPC,RBM10,YBX3,HNRNPA0
5_Summary	GO Biological Processes	GO:0022618	ribonucleoprotein complex assembly	-41.8904	-39.0376	57/276	103,1653,1654,1656,1660,1778,1965,3646,4869,5591,6122,6125,6134,6147,6175,6193,6204,6208,6223,6311,6426,6431,7520,7812,7919,8607,8661,8662,8663,8664,8668,8683,9416,9733,9898,9908,10146,10291,10594,10856,11168,11171,11273,22827,22907,23019,23020,23215,23451,24148,26121,26523,27161,27316,27339,83939,192669,6129,6187,6194,6201,6202,6203,6217,6218,10521	ADAR,DDX1,DDX3X,DDX6,DHX9,DYNC1H1,EIF2S1,EIF3E,NPM1,PRKDC,RPL3,RPL5,RPL10,RPL23A,RPLP0,RPS5,RPS10,RPS14,RPS19,ATXN2,SRSF1,SRSF6,XRCC5,CSDE1,DDX39B,RUVBL1,EIF3A,EIF3B,EIF3C,EIF3D,EIF3I,SRSF9,DDX23,SART3,UBAP2L,G3BP2,G3BP1,SF3A1,PRPF8,RUVBL2,PSIP1,STRAP,ATXN2L,PUF60,DHX30,CNOT1,SNRNP200,PRRC2C,SF3B1,PRPF6,PRPF31,AGO1,AGO2,RBMX,PRPF19,EIF2A,AGO3,RPL7,RPS2,RPS6,RPS7,RPS8,RPS9,RPS16,RPS17,DDX17
5_Member	GO Biological Processes	GO:0022618	ribonucleoprotein complex assembly	-41.8904	-39.0376	57/276	103,1653,1654,1656,1660,1778,1965,3646,4869,5591,6122,6125,6134,6147,6175,6193,6204,6208,6223,6311,6426,6431,7520,7812,7919,8607,8661,8662,8663,8664,8668,8683,9416,9733,9898,9908,10146,10291,10594,10856,11168,11171,11273,22827,22907,23019,23020,23215,23451,24148,26121,26523,27161,27316,27339,83939,192669	ADAR,DDX1,DDX3X,DDX6,DHX9,DYNC1H1,EIF2S1,EIF3E,NPM1,PRKDC,RPL3,RPL5,RPL10,RPL23A,RPLP0,RPS5,RPS10,RPS14,RPS19,ATXN2,SRSF1,SRSF6,XRCC5,CSDE1,DDX39B,RUVBL1,EIF3A,EIF3B,EIF3C,EIF3D,EIF3I,SRSF9,DDX23,SART3,UBAP2L,G3BP2,G3BP1,SF3A1,PRPF8,RUVBL2,PSIP1,STRAP,ATXN2L,PUF60,DHX30,CNOT1,SNRNP200,PRRC2C,SF3B1,PRPF6,PRPF31,AGO1,AGO2,RBMX,PRPF19,EIF2A,AGO3
5_Member	GO Biological Processes	GO:0071826	ribonucleoprotein complex subunit organization	-40.6252	-37.8368	57/290	103,1653,1654,1656,1660,1778,1965,3646,4869,5591,6122,6125,6134,6147,6175,6193,6204,6208,6223,6311,6426,6431,7520,7812,7919,8607,8661,8662,8663,8664,8668,8683,9416,9733,9898,9908,10146,10291,10594,10856,11168,11171,11273,22827,22907,23019,23020,23215,23451,24148,26121,26523,27161,27316,27339,83939,192669	ADAR,DDX1,DDX3X,DDX6,DHX9,DYNC1H1,EIF2S1,EIF3E,NPM1,PRKDC,RPL3,RPL5,RPL10,RPL23A,RPLP0,RPS5,RPS10,RPS14,RPS19,ATXN2,SRSF1,SRSF6,XRCC5,CSDE1,DDX39B,RUVBL1,EIF3A,EIF3B,EIF3C,EIF3D,EIF3I,SRSF9,DDX23,SART3,UBAP2L,G3BP2,G3BP1,SF3A1,PRPF8,RUVBL2,PSIP1,STRAP,ATXN2L,PUF60,DHX30,CNOT1,SNRNP200,PRRC2C,SF3B1,PRPF6,PRPF31,AGO1,AGO2,RBMX,PRPF19,EIF2A,AGO3
5_Member	GO Biological Processes	GO:0022613	ribonucleoprotein complex biogenesis	-39.3882	-36.7546	50/511	1653,1656,1660,1778,1965,3646,5591,6122,6125,6129,6134,6147,6187,6194,6201,6202,6203,6204,6217,6218,6223,6311,6426,7520,7812,7919,8607,8661,8662,8663,8664,8668,9733,9898,9908,10146,10521,10594,10856,11171,11273,22827,22907,23215,23451,26121,26523,27161,83939,192669	DDX1,DDX6,DHX9,DYNC1H1,EIF2S1,EIF3E,PRKDC,RPL3,RPL5,RPL7,RPL10,RPL23A,RPS2,RPS6,RPS7,RPS8,RPS9,RPS10,RPS16,RPS17,RPS19,ATXN2,SRSF1,XRCC5,CSDE1,DDX39B,RUVBL1,EIF3A,EIF3B,EIF3C,EIF3D,EIF3I,SART3,UBAP2L,G3BP2,G3BP1,DDX17,PRPF8,RUVBL2,STRAP,ATXN2L,PUF60,DHX30,PRRC2C,SF3B1,PRPF31,AGO1,AGO2,EIF2A,AGO3
6_Summary	GO Biological Processes	GO:0006338	chromatin remodeling	-36.4003	-33.9116	37/180	86,473,546,1108,1616,2625,3021,3065,3066,3183,4869,5058,5928,5931,6304,6594,6597,6599,6601,6605,7150,8289,8359,8467,8607,9219,9557,10856,11335,51412,51773,54617,55636,55929,57459,79913,93973,53615,1387,2033,6187,6595,6602,8295,8338,8473,9112,11091,23028,54815,57634,7155,10036,11198,1457,1459,1460,10155,10291,23450,9349,6194,5106,324,1499,8313,509,539,1374,4719	ACTL6A,RERE,ATRX,CHD4,DAXX,GATA3,H3-3B,HDAC1,HDAC2,HNRNPC,NPM1,PAK1,RBBP4,RBBP7,SATB1,SMARCA1,SMARCA4,SMARCC1,SMARCC2,SMARCE1,TOP1,ARID1A,H4C1,SMARCA5,RUVBL1,MTA2,CHD1L,RUVBL2,CBX3,ACTL6B,RSF1,INO80,CHD7,DMAP1,GATAD2B,ACTR5,ACTR8,MBD3,CREBBP,EP300,RPS2,SMARCA2,SMARCD1,TRRAP,H2AC20,OGT,MTA1,WDR5,KDM1A,GATAD2A,EP400,TOP2B,CHAF1A,SUPT16H,CSNK2A1,CSNK2A2,CSNK2B,TRIM28,SF3A1,SF3B3,RPL23,RPS6,PCK2,APC,…
6_Member	GO Biological Processes	GO:0006338	chromatin remodeling	-36.4003	-33.9116	37/180	86,473,546,1108,1616,2625,3021,3065,3066,3183,4869,5058,5928,5931,6304,6594,6597,6599,6601,6605,7150,8289,8359,8467,8607,9219,9557,10856,11335,51412,51773,54617,55636,55929,57459,79913,93973	ACTL6A,RERE,ATRX,CHD4,DAXX,GATA3,H3-3B,HDAC1,HDAC2,HNRNPC,NPM1,PAK1,RBBP4,RBBP7,SATB1,SMARCA1,SMARCA4,SMARCC1,SMARCC2,SMARCE1,TOP1,ARID1A,H4C1,SMARCA5,RUVBL1,MTA2,CHD1L,RUVBL2,CBX3,ACTL6B,RSF1,INO80,CHD7,DMAP1,GATAD2B,ACTR5,ACTR8
6_Member	GO Biological Processes	GO:0043044	ATP-dependent chromatin remodeling	-28.382	-26.206	25/89	86,1108,3065,3066,3183,4869,5928,5931,6594,6597,6599,6601,6605,8289,8359,8467,8607,9219,51412,51773,54617,55929,57459,79913,93973	ACTL6A,CHD4,HDAC1,HDAC2,HNRNPC,NPM1,RBBP4,RBBP7,SMARCA1,SMARCA4,SMARCC1,SMARCC2,SMARCE1,ARID1A,H4C1,SMARCA5,RUVBL1,MTA2,ACTL6B,RSF1,INO80,DMAP1,GATAD2B,ACTR5,ACTR8
6_Member	CORUM	CORUM:778	LARC complex (LCR-associated remodeling complex)	-23.3362	-21.3494	14/19	86,1108,3065,3066,3183,5928,6597,6599,6601,6605,8289,9219,53615,57459	ACTL6A,CHD4,HDAC1,HDAC2,HNRNPC,RBBP4,SMARCA4,SMARCC1,SMARCC2,SMARCE1,ARID1A,MTA2,MBD3,GATAD2B
6_Member	Reactome Gene Sets	R-HSA-3247509	Chromatin modifying enzymes	-20.0763	-18.1808	30/274	86,1108,1387,2033,3065,3066,5928,6187,6595,6597,6599,6601,6602,6605,8289,8295,8338,8359,8473,8607,9112,9219,10856,11091,23028,53615,54815,55929,57459,57634	ACTL6A,CHD4,CREBBP,EP300,HDAC1,HDAC2,RBBP4,RPS2,SMARCA2,SMARCA4,SMARCC1,SMARCC2,SMARCD1,SMARCE1,ARID1A,TRRAP,H2AC20,H4C1,OGT,RUVBL1,MTA1,MTA2,RUVBL2,WDR5,KDM1A,MBD3,GATAD2A,DMAP1,GATAD2B,EP400
6_Member	Reactome Gene Sets	R-HSA-4839726	Chromatin organization	-20.0763	-18.1808	30/274	86,1108,1387,2033,3065,3066,5928,6187,6595,6597,6599,6601,6602,6605,8289,8295,8338,8359,8473,8607,9112,9219,10856,11091,23028,53615,54815,55929,57459,57634	ACTL6A,CHD4,CREBBP,EP300,HDAC1,HDAC2,RBBP4,RPS2,SMARCA2,SMARCA4,SMARCC1,SMARCC2,SMARCD1,SMARCE1,ARID1A,TRRAP,H2AC20,H4C1,OGT,RUVBL1,MTA1,MTA2,RUVBL2,WDR5,KDM1A,MBD3,GATAD2A,DMAP1,GATAD2B,EP400
6_Member	CORUM	CORUM:1230	WINAC complex	-18.9418	-17.0904	11/14	86,6595,6597,6599,6601,6602,6605,7155,8289,10036,11198	ACTL6A,SMARCA2,SMARCA4,SMARCC1,SMARCC2,SMARCD1,SMARCE1,TOP2B,ARID1A,CHAF1A,SUPT16H
6_Member	CORUM	CORUM:714	BRM-SIN3A complex	-16.0734	-14.3111	10/15	86,3065,3066,5928,6595,6599,6601,6602,6605,8289	ACTL6A,HDAC1,HDAC2,RBBP4,SMARCA2,SMARCC1,SMARCC2,SMARCD1,SMARCE1,ARID1A
6_Member	CORUM	CORUM:1237	BAF complex	-14.6625	-12.9451	8/9	86,6595,6597,6599,6601,6602,6605,8289	ACTL6A,SMARCA2,SMARCA4,SMARCC1,SMARCC2,SMARCD1,SMARCE1,ARID1A
6_Member	CORUM	CORUM:713	BRG1-SIN3A complex	-14.2903	-12.5837	9/14	86,3066,5928,6597,6599,6601,6602,6605,8289	ACTL6A,HDAC2,RBBP4,SMARCA4,SMARCC1,SMARCC2,SMARCD1,SMARCE1,ARID1A
6_Member	CORUM	CORUM:739	SIN3-ING1b complex II	-13.8772	-12.1821	9/16	86,3065,3066,5928,5931,6597,6599,6601,8289	ACTL6A,HDAC1,HDAC2,RBBP4,RBBP7,SMARCA4,SMARCC1,SMARCC2,ARID1A
6_Member	CORUM	CORUM:7372	BRD7-SWIu2013SNF complex	-13.4078	-11.732	8/11	86,6595,6597,6599,6601,6602,6605,8289	ACTL6A,SMARCA2,SMARCA4,SMARCC1,SMARCC2,SMARCD1,SMARCE1,ARID1A
6_Member	CORUM	CORUM:803	BRG1-SIN3A-HDAC containing SWI/SNF remodeling complex I	-13.4078	-11.732	8/11	86,3066,6597,6599,6601,6602,6605,8289	ACTL6A,HDAC2,SMARCA4,SMARCC1,SMARCC2,SMARCD1,SMARCE1,ARID1A
6_Member	Reactome Gene Sets	R-HSA-8939243	RUNX1 interacts with co-factors whose precise effect on RUNX1 targets is not known	-13.0458	-10.9285	13/38	86,1457,1459,1460,2033,6595,6597,6599,6601,6602,6605,8289,51412	ACTL6A,CSNK2A1,CSNK2A2,CSNK2B,EP300,SMARCA2,SMARCA4,SMARCC1,SMARCC2,SMARCD1,SMARCE1,ARID1A,ACTL6B
6_Member	CORUM	CORUM:806	BRM-SIN3A-HDAC complex	-12.9349	-11.2777	8/12	86,3066,6595,6599,6601,6602,6605,8289	ACTL6A,HDAC2,SMARCA2,SMARCC1,SMARCC2,SMARCD1,SMARCE1,ARID1A
6_Member	CORUM	CORUM:189	BAF complex	-12.8029	-10.7003	9/13	86,6595,6597,6599,6601,6602,6605,8289,51412	ACTL6A,SMARCA2,SMARCA4,SMARCC1,SMARCC2,SMARCD1,SMARCE1,ARID1A,ACTL6B
6_Member	CORUM	CORUM:1251	BAF complex	-12.7572	-11.1043	7/8	86,6595,6599,6601,6602,6605,8289	ACTL6A,SMARCA2,SMARCC1,SMARCC2,SMARCD1,SMARCE1,ARID1A
6_Member	CORUM	CORUM:564	BAF complex	-12.7572	-11.1043	7/8	86,6595,6599,6601,6602,6605,8289	ACTL6A,SMARCA2,SMARCC1,SMARCC2,SMARCD1,SMARCE1,ARID1A
6_Member	CORUM	CORUM:555	BAF complex	-12.1082	-10.4859	7/9	86,6597,6599,6601,6602,6605,8289	ACTL6A,SMARCA4,SMARCC1,SMARCC2,SMARCD1,SMARCE1,ARID1A
6_Member	CORUM	CORUM:566	BAF complex	-12.1082	-10.4859	7/9	86,6597,6599,6601,6602,6605,8289	ACTL6A,SMARCA4,SMARCC1,SMARCC2,SMARCD1,SMARCE1,ARID1A
6_Member	CORUM	CORUM:710	Brg1-associated complex I	-12.1082	-10.4859	7/9	86,6597,6599,6601,6602,6605,8289	ACTL6A,SMARCA4,SMARCC1,SMARCC2,SMARCD1,SMARCE1,ARID1A
6_Member	CORUM	CORUM:711	Brm-associated complex	-12.1082	-10.4859	7/9	86,6595,6599,6601,6602,6605,8289	ACTL6A,SMARCA2,SMARCC1,SMARCC2,SMARCD1,SMARCE1,ARID1A
6_Member	CORUM	CORUM:807	BRG1-associated complex	-12.1082	-10.4859	7/9	86,6597,6599,6601,6602,6605,8289	ACTL6A,SMARCA4,SMARCC1,SMARCC2,SMARCD1,SMARCE1,ARID1A
6_Member	CORUM	CORUM:1252	EBAFa complex	-11.5896	-9.99135	7/10	86,6597,6599,6601,6602,6605,8289	ACTL6A,SMARCA4,SMARCC1,SMARCC2,SMARCD1,SMARCE1,ARID1A
6_Member	CORUM	CORUM:238	SWI-SNF chromatin remodeling-related-BRCA1 complex	-11.5896	-9.99135	7/10	86,6595,6597,6599,6601,6605,8289	ACTL6A,SMARCA2,SMARCA4,SMARCC1,SMARCC2,SMARCE1,ARID1A
6_Member	CORUM	CORUM:808	BRM-associated complex	-11.5896	-9.99135	7/10	86,6595,6599,6601,6602,6605,8289	ACTL6A,SMARCA2,SMARCC1,SMARCC2,SMARCD1,SMARCE1,ARID1A
6_Member	CORUM	CORUM:570	p300-CBP-p270-SWI/SNF complex	-10.8602	-9.29186	6/7	1387,2033,6597,6599,6601,8289	CREBBP,EP300,SMARCA4,SMARCC1,SMARCC2,ARID1A
6_Member	WikiPathways	WP4204	Tumor suppressor activity of SMARCB1	-10.6904	-9.13323	9/31	86,3021,5928,6597,6599,6601,6605,8289,51412	ACTL6A,H3-3B,RBBP4,SMARCA4,SMARCC1,SMARCC2,SMARCE1,ARID1A,ACTL6B
6_Member	Reactome Gene Sets	R-HSA-3214858	RMTs methylate histone arginines	-10.4636	-8.91592	12/79	86,5931,6187,6597,6599,6601,6605,8289,8338,8359,11091,51412	ACTL6A,RBBP7,RPS2,SMARCA4,SMARCC1,SMARCC2,SMARCE1,ARID1A,H2AC20,H4C1,WDR5,ACTL6B
6_Member	CORUM	CORUM:1238	PBAF complex (Polybromo- and BAF containing complex)	-9.78927	-8.27897	6/9	86,6597,6599,6601,6602,6605	ACTL6A,SMARCA4,SMARCC1,SMARCC2,SMARCD1,SMARCE1
6_Member	CORUM	CORUM:556	PBAF complex (Polybromo- and BAF containing complex)	-9.78927	-8.27897	6/9	86,6597,6599,6601,6602,6605	ACTL6A,SMARCA4,SMARCC1,SMARCC2,SMARCD1,SMARCE1
6_Member	CORUM	CORUM:565	PBAF complex (Polybromo- and BAF containing complex)	-9.78927	-8.27897	6/9	86,6597,6599,6601,6602,6605	ACTL6A,SMARCA4,SMARCC1,SMARCC2,SMARCD1,SMARCE1
6_Member	CORUM	CORUM:1413	NCOR1 complex	-9.6182	-8.11886	6/10	6597,6599,6601,10155,10291,23450	SMARCA4,SMARCC1,SMARCC2,TRIM28,SF3A1,SF3B3
6_Member	CORUM	CORUM:1239	EBAFb complex	-9.39548	-7.91382	6/10	86,6597,6599,6601,6602,6605	ACTL6A,SMARCA4,SMARCC1,SMARCC2,SMARCD1,SMARCE1
6_Member	CORUM	CORUM:149	PBAF complex (Polybromo- and BAF containing complex)	-9.39548	-7.91382	6/10	86,6597,6599,6601,6602,6605	ACTL6A,SMARCA4,SMARCC1,SMARCC2,SMARCD1,SMARCE1
6_Member	CORUM	CORUM:554	PBAF complex (Polybromo- and BAF containing complex)	-9.39548	-7.91382	6/10	86,6597,6599,6601,6602,6605	ACTL6A,SMARCA4,SMARCC1,SMARCC2,SMARCD1,SMARCE1
6_Member	CORUM	CORUM:86	NUMAC complex (nucleosomal methylation activator complex)	-9.39548	-7.91382	6/10	6597,6599,6601,6602,6605,8289	SMARCA4,SMARCC1,SMARCC2,SMARCD1,SMARCE1,ARID1A
6_Member	GO Biological Processes	GO:0006337	nucleosome disassembly	-9.19974	-7.7334	7/18	6597,6599,6601,6602,6605,8289,11198	SMARCA4,SMARCC1,SMARCC2,SMARCD1,SMARCE1,ARID1A,SUPT16H
6_Member	GO Biological Processes	GO:0032986	protein-DNA complex disassembly	-8.87344	-7.02071	8/20	6597,6599,6601,6602,6605,8289,9349,11198	SMARCA4,SMARCC1,SMARCC2,SMARCD1,SMARCE1,ARID1A,RPL23,SUPT16H
6_Member	GO Biological Processes	GO:0031498	chromatin disassembly	-8.82151	-7.37692	7/20	6597,6599,6601,6602,6605,8289,11198	SMARCA4,SMARCC1,SMARCC2,SMARCD1,SMARCE1,ARID1A,SUPT16H
6_Member	CORUM	CORUM:3063	Brg1-associated complex II	-8.61916	-7.18865	5/7	86,6597,6599,6601,8289	ACTL6A,SMARCA4,SMARCC1,SMARCC2,ARID1A
6_Member	CORUM	CORUM:3065	RNA polymerase II complex, chromatin structure modifying	-7.66332	-6.33604	5/9	86,6599,6601,6602,6605	ACTL6A,SMARCC1,SMARCC2,SMARCD1,SMARCE1
6_Member	WikiPathways	WP4321	Thermogenesis	-6.36602	-5.16876	10/108	86,6194,6595,6597,6599,6601,6602,6605,8289,23028	ACTL6A,RPS6,SMARCA2,SMARCA4,SMARCC1,SMARCC2,SMARCD1,SMARCE1,ARID1A,KDM1A
6_Member	Canonical Pathways	M115	PID REG GR PATHWAY	-5.55663	-3.98265	10/82	1387,2033,2625,3065,3066,5106,6597,6599,6601,6602	CREBBP,EP300,GATA3,HDAC1,HDAC2,PCK2,SMARCA4,SMARCC1,SMARCC2,SMARCD1
6_Member	CORUM	CORUM:2829	RSmad complex	-5.49642	-4.39091	4/10	1387,6597,6599,6601	CREBBP,SMARCA4,SMARCC1,SMARCC2
6_Member	CORUM	CORUM:2852	Brg1-based SWI/SNF complex	-5.35723	-4.26535	3/4	86,6599,6601	ACTL6A,SMARCC1,SMARCC2
6_Member	CORUM	CORUM:3064	RNA polymerase II complex, chromatin structure modifying	-4.58188	-3.57308	4/16	6595,6599,6601,6602	SMARCA2,SMARCC1,SMARCC2,SMARCD1
6_Member	KEGG Pathway	hsa05225	hepatocellular carcinoma	-3.80628	-2.45229	12/182	86,324,1499,6595,6597,6599,6601,6602,6605,8289,8313,51412	ACTL6A,APC,CTNNB1,SMARCA2,SMARCA4,SMARCC1,SMARCC2,SMARCD1,SMARCE1,ARID1A,AXIN2,ACTL6B
6_Member	KEGG Pathway	hsa04714	thermogenesis	-3.73763	-2.39132	15/272	86,509,539,1374,4719,6194,6595,6597,6599,6601,6602,6605,8289,23028,51412	ACTL6A,ATP5F1C,ATP5PO,CPT1A,NDUFS1,RPS6,SMARCA2,SMARCA4,SMARCC1,SMARCC2,SMARCD1,SMARCE1,ARID1A,KDM1A,ACTL6B
7_Summary	GO Biological Processes	GO:0071103	DNA conformation change	-34.6431	-32.1048	54/323	142,546,1105,1108,1616,1642,1653,1654,1660,2547,3021,3181,4361,4683,4869,5928,5931,5982,5983,5984,6117,6233,6594,6742,7150,7153,7155,7290,7486,7520,8208,8359,8467,8607,8815,8970,9557,9733,10036,10111,10146,10856,10973,11277,22985,23347,23523,29855,51773,54617,54921,55636,85236,170506,4343,5981,6118,11284,23019,23644,26523,27161,29894,54840,55775,81608	PARP1,ATRX,CHD1,CHD4,DAXX,DDB1,DDX1,DDX3X,DHX9,XRCC6,H3-3B,HNRNPA2B1,MRE11,NBN,NPM1,RBBP4,RBBP7,RFC2,RFC3,RFC4,RPA1,RPS27A,SMARCA1,SSBP1,TOP1,TOP2A,TOP2B,HIRA,WRN,XRCC5,CHAF1B,H4C1,SMARCA5,RUVBL1,BANF1,H2BC11,CHD1L,SART3,CHAF1A,RAD50,G3BP1,RUVBL2,ASCC3,TREX1,ACIN1,SMCHD1,CABIN1,UBN1,RSF1,INO80,CHTF8,CHD7,H2BC12,DHX36,MOV10,RFC1,RPA2,PNKP,CNOT1,EDC4,AGO1,AGO2,CPSF1,APTX,TDP1,FIP1L1
7_Member	GO Biological Processes	GO:0071103	DNA conformation change	-34.6431	-32.1048	54/323	142,546,1105,1108,1616,1642,1653,1654,1660,2547,3021,3181,4361,4683,4869,5928,5931,5982,5983,5984,6117,6233,6594,6742,7150,7153,7155,7290,7486,7520,8208,8359,8467,8607,8815,8970,9557,9733,10036,10111,10146,10856,10973,11277,22985,23347,23523,29855,51773,54617,54921,55636,85236,170506	PARP1,ATRX,CHD1,CHD4,DAXX,DDB1,DDX1,DDX3X,DHX9,XRCC6,H3-3B,HNRNPA2B1,MRE11,NBN,NPM1,RBBP4,RBBP7,RFC2,RFC3,RFC4,RPA1,RPS27A,SMARCA1,SSBP1,TOP1,TOP2A,TOP2B,HIRA,WRN,XRCC5,CHAF1B,H4C1,SMARCA5,RUVBL1,BANF1,H2BC11,CHD1L,SART3,CHAF1A,RAD50,G3BP1,RUVBL2,ASCC3,TREX1,ACIN1,SMCHD1,CABIN1,UBN1,RSF1,INO80,CHTF8,CHD7,H2BC12,DHX36
7_Member	GO Biological Processes	GO:0032392	DNA geometric change	-29.532	-27.0492	33/114	142,546,1105,1108,1642,1653,1654,1660,2547,3181,4361,4683,5982,5983,5984,6117,6233,6594,6742,7153,7486,7520,8607,9557,10111,10146,10856,10973,11277,54617,54921,55636,170506	PARP1,ATRX,CHD1,CHD4,DDB1,DDX1,DDX3X,DHX9,XRCC6,HNRNPA2B1,MRE11,NBN,RFC2,RFC3,RFC4,RPA1,RPS27A,SMARCA1,SSBP1,TOP2A,WRN,XRCC5,RUVBL1,CHD1L,RAD50,G3BP1,RUVBL2,ASCC3,TREX1,INO80,CHTF8,CHD7,DHX36
7_Member	GO Biological Processes	GO:0032508	DNA duplex unwinding	-27.7819	-25.3271	31/107	142,546,1105,1108,1642,1653,1654,1660,2547,4361,4683,5982,5983,5984,6117,6233,6742,7153,7486,7520,8607,9557,10111,10146,10856,10973,11277,54617,54921,55636,170506	PARP1,ATRX,CHD1,CHD4,DDB1,DDX1,DDX3X,DHX9,XRCC6,MRE11,NBN,RFC2,RFC3,RFC4,RPA1,RPS27A,SSBP1,TOP2A,WRN,XRCC5,RUVBL1,CHD1L,RAD50,G3BP1,RUVBL2,ASCC3,TREX1,INO80,CHTF8,CHD7,DHX36
7_Member	GO Biological Processes	GO:0090305	nucleic acid phosphodiester bond hydrolysis	-11.9803	-10.3612	23/306	142,1653,4343,4361,5981,5983,5984,6117,6118,6233,7486,9557,10111,10146,11284,23019,23644,26523,27161,29894,54840,55775,81608	PARP1,DDX1,MOV10,MRE11,RFC1,RFC3,RFC4,RPA1,RPA2,RPS27A,WRN,CHD1L,RAD50,G3BP1,PNKP,CNOT1,EDC4,AGO1,AGO2,CPSF1,APTX,TDP1,FIP1L1
8_Summary	GO Biological Processes	GO:0006281	DNA repair	-33.3664	-30.8474	67/567	86,142,546,988,1642,1653,1660,2033,2521,2547,3980,4361,4683,4798,4869,5423,5434,5591,5976,5981,5982,5983,5984,6117,6118,6233,6421,6749,7158,7486,7515,7520,7913,8208,8295,8313,8359,8607,9100,9112,9557,9656,10036,10038,10111,10155,10856,10973,11198,11277,11284,23028,23347,26122,27339,29128,51377,54617,54840,55775,55929,79913,83666,85456,93973,151636,286257	ACTL6A,PARP1,ATRX,CDC5L,DDB1,DDX1,DHX9,EP300,FUS,XRCC6,LIG3,MRE11,NBN,NFRKB,NPM1,POLB,POLR2E,PRKDC,UPF1,RFC1,RFC2,RFC3,RFC4,RPA1,RPA2,RPS27A,SFPQ,SSRP1,TP53BP1,WRN,XRCC1,XRCC5,DEK,CHAF1B,TRRAP,AXIN2,H4C1,RUVBL1,USP10,MTA1,CHD1L,MDC1,CHAF1A,PARP2,RAD50,TRIM28,RUVBL2,ASCC3,SUPT16H,TREX1,PNKP,KDM1A,SMCHD1,EPC2,PRPF19,UHRF1,UCHL5,INO80,APTX,TDP1,DMAP1,ACTR5,PARP9,TNKS1BP1,ACTR8,DTX3L,PAXX
8_Member	GO Biological Processes	GO:0006281	DNA repair	-33.3664	-30.8474	67/567	86,142,546,988,1642,1653,1660,2033,2521,2547,3980,4361,4683,4798,4869,5423,5434,5591,5976,5981,5982,5983,5984,6117,6118,6233,6421,6749,7158,7486,7515,7520,7913,8208,8295,8313,8359,8607,9100,9112,9557,9656,10036,10038,10111,10155,10856,10973,11198,11277,11284,23028,23347,26122,27339,29128,51377,54617,54840,55775,55929,79913,83666,85456,93973,151636,286257	ACTL6A,PARP1,ATRX,CDC5L,DDB1,DDX1,DHX9,EP300,FUS,XRCC6,LIG3,MRE11,NBN,NFRKB,NPM1,POLB,POLR2E,PRKDC,UPF1,RFC1,RFC2,RFC3,RFC4,RPA1,RPA2,RPS27A,SFPQ,SSRP1,TP53BP1,WRN,XRCC1,XRCC5,DEK,CHAF1B,TRRAP,AXIN2,H4C1,RUVBL1,USP10,MTA1,CHD1L,MDC1,CHAF1A,PARP2,RAD50,TRIM28,RUVBL2,ASCC3,SUPT16H,TREX1,PNKP,KDM1A,SMCHD1,EPC2,PRPF19,UHRF1,UCHL5,INO80,APTX,TDP1,DMAP1,ACTR5,PARP9,TNKS1BP1,ACTR8,DTX3L,PAXX
8_Member	GO Biological Processes	GO:0006303	double-strand break repair via nonhomologous end joining	-12.2904	-10.2067	18/102	2547,3980,4361,4683,5423,5591,7158,7515,7520,8359,9656,10111,11284,23347,27339,83666,151636,286257	XRCC6,LIG3,MRE11,NBN,POLB,PRKDC,TP53BP1,XRCC1,XRCC5,H4C1,MDC1,RAD50,PNKP,SMCHD1,PRPF19,PARP9,DTX3L,PAXX
8_Member	GO Biological Processes	GO:0000726	non-recombinational repair	-11.706	-9.65349	18/110	2547,3980,4361,4683,5423,5591,7158,7515,7520,8359,9656,10111,11284,23347,27339,83666,151636,286257	XRCC6,LIG3,MRE11,NBN,POLB,PRKDC,TP53BP1,XRCC1,XRCC5,H4C1,MDC1,RAD50,PNKP,SMCHD1,PRPF19,PARP9,DTX3L,PAXX
9_Summary	CORUM	CORUM:1332	Large Drosha complex	-27.6457	-25.4865	16/20	1653,1654,1655,1665,2130,2521,3187,3192,3608,3609,4670,8148,9987,10521,11100,22913,1660,4691,10236	DDX1,DDX3X,DDX5,DHX15,EWSR1,FUS,HNRNPH1,HNRNPU,ILF2,ILF3,HNRNPM,TAF15,HNRNPDL,DDX17,HNRNPUL1,RALY,DHX9,NCL,HNRNPR
9_Member	CORUM	CORUM:1332	Large Drosha complex	-27.6457	-25.4865	16/20	1653,1654,1655,1665,2130,2521,3187,3192,3608,3609,4670,8148,9987,10521,11100,22913	DDX1,DDX3X,DDX5,DHX15,EWSR1,FUS,HNRNPH1,HNRNPU,ILF2,ILF3,HNRNPM,TAF15,HNRNPDL,DDX17,HNRNPUL1,RALY
9_Member	CORUM	CORUM:3082	DGCR8 multiprotein complex	-17.3162	-15.511	9/11	1655,1660,2521,3187,3192,3609,4691,10236,10521	DDX5,DHX9,FUS,HNRNPH1,HNRNPU,ILF3,NCL,HNRNPR,DDX17
10_Summary	WikiPathways	WP3888	VEGFA-VEGFR2 Signaling Pathway	-26.0946	-23.6662	52/435	160,1003,1267,1387,1495,1499,1500,1981,2058,2130,2314,2624,3065,3301,3939,4343,4629,4641,4646,4691,4736,5034,5058,5062,5499,6129,6155,6181,6194,6205,6595,7019,7024,7170,7430,8402,8664,8826,9100,9209,9513,9898,10130,10973,23196,23215,26986,29766,55379,81567,83939,170506	AP2A1,CDH5,CNP,CREBBP,CTNNA1,CTNNB1,CTNND1,EIF4G1,EPRS1,EWSR1,FLII,GATA2,HDAC1,DNAJA1,LDHA,MOV10,MYH11,MYO1C,MYO6,NCL,RPL10A,P4HB,PAK1,PAK2,PPP1CA,RPL7,RPL27,RPLP2,RPS6,RPS11,SMARCA2,TFAM,TFCP2,TPM3,EZR,SLC25A11,EIF3D,IQGAP1,USP10,LRRFIP2,FXR2,UBAP2L,PDIA6,ASCC3,FAM120A,PRRC2C,PABPC1,TMOD3,LRRC59,TXNDC5,EIF2A,DHX36
10_Member	WikiPathways	WP3888	VEGFA-VEGFR2 Signaling Pathway	-26.0946	-23.6662	52/435	160,1003,1267,1387,1495,1499,1500,1981,2058,2130,2314,2624,3065,3301,3939,4343,4629,4641,4646,4691,4736,5034,5058,5062,5499,6129,6155,6181,6194,6205,6595,7019,7024,7170,7430,8402,8664,8826,9100,9209,9513,9898,10130,10973,23196,23215,26986,29766,55379,81567,83939,170506	AP2A1,CDH5,CNP,CREBBP,CTNNA1,CTNNB1,CTNND1,EIF4G1,EPRS1,EWSR1,FLII,GATA2,HDAC1,DNAJA1,LDHA,MOV10,MYH11,MYO1C,MYO6,NCL,RPL10A,P4HB,PAK1,PAK2,PPP1CA,RPL7,RPL27,RPLP2,RPS6,RPS11,SMARCA2,TFAM,TFCP2,TPM3,EZR,SLC25A11,EIF3D,IQGAP1,USP10,LRRFIP2,FXR2,UBAP2L,PDIA6,ASCC3,FAM120A,PRRC2C,PABPC1,TMOD3,LRRC59,TXNDC5,EIF2A,DHX36
11_Summary	GO Biological Processes	GO:0006403	RNA localization	-26.0107	-23.5874	40/235	1660,2332,3178,3181,3192,4600,4641,4869,4904,5976,6311,6421,6426,6428,6431,6432,7919,8106,8607,8683,9631,9775,9793,9877,9908,10128,10189,10212,10643,10644,10657,10856,24148,26121,29894,51637,81608,84271,144983,170506,1994,2010,3728,3838,4659,8815,9349,10155,11168,11331,55929,26986,79882,80336,5108,7430,23513,54468,55920,54931	DHX9,FMR1,HNRNPA1,HNRNPA2B1,HNRNPU,MX2,MYO1C,NPM1,YBX1,UPF1,ATXN2,SFPQ,SRSF1,SRSF3,SRSF6,SRSF7,DDX39B,PABPN1,RUVBL1,SRSF9,NUP155,EIF4A3,CKAP5,ZC3H11A,G3BP2,LRPPRC,ALYREF,DDX39A,IGF2BP3,IGF2BP2,KHDRBS1,RUVBL2,PRPF6,PRPF31,CPSF1,RTRAF,FIP1L1,POLDIP3,HNRNPA1L2,DHX36,ELAVL1,EMD,JUP,KPNA2,PPP1R12A,BANF1,RPL23,TRIM28,PSIP1,PHB2,DMAP1,PABPC1,ZC3H14,PABPC1L,PCM1,EZR,SCRIB,MIOS,RCC2,TRMT10C
11_Member	GO Biological Processes	GO:0006403	RNA localization	-26.0107	-23.5874	40/235	1660,2332,3178,3181,3192,4600,4641,4869,4904,5976,6311,6421,6426,6428,6431,6432,7919,8106,8607,8683,9631,9775,9793,9877,9908,10128,10189,10212,10643,10644,10657,10856,24148,26121,29894,51637,81608,84271,144983,170506	DHX9,FMR1,HNRNPA1,HNRNPA2B1,HNRNPU,MX2,MYO1C,NPM1,YBX1,UPF1,ATXN2,SFPQ,SRSF1,SRSF3,SRSF6,SRSF7,DDX39B,PABPN1,RUVBL1,SRSF9,NUP155,EIF4A3,CKAP5,ZC3H11A,G3BP2,LRPPRC,ALYREF,DDX39A,IGF2BP3,IGF2BP2,KHDRBS1,RUVBL2,PRPF6,PRPF31,CPSF1,RTRAF,FIP1L1,POLDIP3,HNRNPA1L2,DHX36
11_Member	GO Biological Processes	GO:0050657	nucleic acid transport	-23.3808	-21.0097	35/198	1660,2332,3178,3181,3192,4600,4641,4869,4904,5976,6311,6421,6426,6428,6431,6432,7919,8106,8683,9631,9775,9793,9877,9908,10128,10189,10212,10643,10644,10657,29894,51637,81608,84271,144983	DHX9,FMR1,HNRNPA1,HNRNPA2B1,HNRNPU,MX2,MYO1C,NPM1,YBX1,UPF1,ATXN2,SFPQ,SRSF1,SRSF3,SRSF6,SRSF7,DDX39B,PABPN1,SRSF9,NUP155,EIF4A3,CKAP5,ZC3H11A,G3BP2,LRPPRC,ALYREF,DDX39A,IGF2BP3,IGF2BP2,KHDRBS1,CPSF1,RTRAF,FIP1L1,POLDIP3,HNRNPA1L2
11_Member	GO Biological Processes	GO:0050658	RNA transport	-23.3808	-21.0097	35/198	1660,2332,3178,3181,3192,4600,4641,4869,4904,5976,6311,6421,6426,6428,6431,6432,7919,8106,8683,9631,9775,9793,9877,9908,10128,10189,10212,10643,10644,10657,29894,51637,81608,84271,144983	DHX9,FMR1,HNRNPA1,HNRNPA2B1,HNRNPU,MX2,MYO1C,NPM1,YBX1,UPF1,ATXN2,SFPQ,SRSF1,SRSF3,SRSF6,SRSF7,DDX39B,PABPN1,SRSF9,NUP155,EIF4A3,CKAP5,ZC3H11A,G3BP2,LRPPRC,ALYREF,DDX39A,IGF2BP3,IGF2BP2,KHDRBS1,CPSF1,RTRAF,FIP1L1,POLDIP3,HNRNPA1L2
11_Member	GO Biological Processes	GO:0051236	establishment of RNA localization	-23.1523	-20.7857	35/201	1660,2332,3178,3181,3192,4600,4641,4869,4904,5976,6311,6421,6426,6428,6431,6432,7919,8106,8683,9631,9775,9793,9877,9908,10128,10189,10212,10643,10644,10657,29894,51637,81608,84271,144983	DHX9,FMR1,HNRNPA1,HNRNPA2B1,HNRNPU,MX2,MYO1C,NPM1,YBX1,UPF1,ATXN2,SFPQ,SRSF1,SRSF3,SRSF6,SRSF7,DDX39B,PABPN1,SRSF9,NUP155,EIF4A3,CKAP5,ZC3H11A,G3BP2,LRPPRC,ALYREF,DDX39A,IGF2BP3,IGF2BP2,KHDRBS1,CPSF1,RTRAF,FIP1L1,POLDIP3,HNRNPA1L2
11_Member	GO Biological Processes	GO:0015931	nucleobase-containing compound transport	-19.801	-17.4845	35/252	1660,2332,3178,3181,3192,4600,4641,4869,4904,5976,6311,6421,6426,6428,6431,6432,7919,8106,8683,9631,9775,9793,9877,9908,10128,10189,10212,10643,10644,10657,29894,51637,81608,84271,144983	DHX9,FMR1,HNRNPA1,HNRNPA2B1,HNRNPU,MX2,MYO1C,NPM1,YBX1,UPF1,ATXN2,SFPQ,SRSF1,SRSF3,SRSF6,SRSF7,DDX39B,PABPN1,SRSF9,NUP155,EIF4A3,CKAP5,ZC3H11A,G3BP2,LRPPRC,ALYREF,DDX39A,IGF2BP3,IGF2BP2,KHDRBS1,CPSF1,RTRAF,FIP1L1,POLDIP3,HNRNPA1L2
11_Member	GO Biological Processes	GO:0051028	mRNA transport	-18.2104	-15.9353	27/152	1660,2332,3178,3181,4600,4641,5976,6426,6428,6431,6432,7919,8106,8683,9631,9775,9877,9908,10128,10189,10212,10643,10644,29894,81608,84271,144983	DHX9,FMR1,HNRNPA1,HNRNPA2B1,MX2,MYO1C,UPF1,SRSF1,SRSF3,SRSF6,SRSF7,DDX39B,PABPN1,SRSF9,NUP155,EIF4A3,ZC3H11A,G3BP2,LRPPRC,ALYREF,DDX39A,IGF2BP3,IGF2BP2,CPSF1,FIP1L1,POLDIP3,HNRNPA1L2
11_Member	GO Biological Processes	GO:0051169	nuclear transport	-13.8934	-11.7503	33/343	1660,1994,2010,3178,3181,3728,3838,4600,4659,4869,5976,6426,6428,6431,6432,7919,8106,8683,8815,9349,9631,9775,9877,10155,10189,10212,10657,11168,11331,29894,55929,81608,84271	DHX9,ELAVL1,EMD,HNRNPA1,HNRNPA2B1,JUP,KPNA2,MX2,PPP1R12A,NPM1,UPF1,SRSF1,SRSF3,SRSF6,SRSF7,DDX39B,PABPN1,SRSF9,BANF1,RPL23,NUP155,EIF4A3,ZC3H11A,TRIM28,ALYREF,DDX39A,KHDRBS1,PSIP1,PHB2,CPSF1,DMAP1,FIP1L1,POLDIP3
11_Member	GO Biological Processes	GO:0006405	RNA export from nucleus	-12.6557	-10.5579	21/142	1660,3178,3181,4869,5976,6426,6428,6431,6432,7919,8106,8683,9631,9775,9877,10189,10212,10657,29894,81608,84271	DHX9,HNRNPA1,HNRNPA2B1,NPM1,UPF1,SRSF1,SRSF3,SRSF6,SRSF7,DDX39B,PABPN1,SRSF9,NUP155,EIF4A3,ZC3H11A,ALYREF,DDX39A,KHDRBS1,CPSF1,FIP1L1,POLDIP3
11_Member	GO Biological Processes	GO:0006913	nucleocytoplasmic transport	-12.4574	-10.3643	31/340	1660,1994,2010,3178,3181,3728,3838,4600,4659,4869,5976,6426,6428,6431,6432,7919,8106,8683,9349,9631,9775,9877,10155,10189,10212,10657,11331,29894,55929,81608,84271	DHX9,ELAVL1,EMD,HNRNPA1,HNRNPA2B1,JUP,KPNA2,MX2,PPP1R12A,NPM1,UPF1,SRSF1,SRSF3,SRSF6,SRSF7,DDX39B,PABPN1,SRSF9,RPL23,NUP155,EIF4A3,ZC3H11A,TRIM28,ALYREF,DDX39A,KHDRBS1,PHB2,CPSF1,DMAP1,FIP1L1,POLDIP3
11_Member	GO Biological Processes	GO:0031124	mRNA 3'-end processing	-12.3674	-10.279	18/101	6426,6428,6431,6432,7919,8106,8683,9775,9877,10189,10212,26986,29894,79882,80336,81608,84271,170506	SRSF1,SRSF3,SRSF6,SRSF7,DDX39B,PABPN1,SRSF9,EIF4A3,ZC3H11A,ALYREF,DDX39A,PABPC1,CPSF1,ZC3H14,PABPC1L,FIP1L1,POLDIP3,DHX36
11_Member	Reactome Gene Sets	R-HSA-72187	mRNA 3'-end processing	-11.6574	-9.6113	14/58	6426,6428,6431,6432,7919,8106,8683,9775,9877,10189,10212,29894,81608,84271	SRSF1,SRSF3,SRSF6,SRSF7,DDX39B,PABPN1,SRSF9,EIF4A3,ZC3H11A,ALYREF,DDX39A,CPSF1,FIP1L1,POLDIP3
11_Member	GO Biological Processes	GO:0071166	ribonucleoprotein complex localization	-11.3555	-9.32598	19/131	3181,4869,5976,6426,6428,6431,6432,7919,8106,8683,9631,9775,9877,10189,10212,26121,29894,81608,84271	HNRNPA2B1,NPM1,UPF1,SRSF1,SRSF3,SRSF6,SRSF7,DDX39B,PABPN1,SRSF9,NUP155,EIF4A3,ZC3H11A,ALYREF,DDX39A,PRPF31,CPSF1,FIP1L1,POLDIP3
11_Member	GO Biological Processes	GO:0051168	nuclear export	-10.7499	-9.19	18/201	1660,2010,3178,3181,4869,5976,6426,6428,7919,9631,9775,9877,10189,10212,10657,29894,81608,84271	DHX9,EMD,HNRNPA1,HNRNPA2B1,NPM1,UPF1,SRSF1,SRSF3,DDX39B,NUP155,EIF4A3,ZC3H11A,ALYREF,DDX39A,KHDRBS1,CPSF1,FIP1L1,POLDIP3
11_Member	Reactome Gene Sets	R-HSA-73856	RNA Polymerase II Transcription Termination	-10.739	-8.74476	14/67	6426,6428,6431,6432,7919,8106,8683,9775,9877,10189,10212,29894,81608,84271	SRSF1,SRSF3,SRSF6,SRSF7,DDX39B,PABPN1,SRSF9,EIF4A3,ZC3H11A,ALYREF,DDX39A,CPSF1,FIP1L1,POLDIP3
11_Member	GO Biological Processes	GO:0031503	protein-containing complex localization	-10.5129	-8.53881	26/286	3181,3192,4600,4869,5108,5976,6421,6426,6428,6431,6432,7430,7919,8106,8683,9631,9775,9877,10189,10212,23513,29894,54468,55920,81608,84271	HNRNPA2B1,HNRNPU,MX2,NPM1,PCM1,UPF1,SFPQ,SRSF1,SRSF3,SRSF6,SRSF7,EZR,DDX39B,PABPN1,SRSF9,NUP155,EIF4A3,ZC3H11A,ALYREF,DDX39A,SCRIB,CPSF1,MIOS,RCC2,FIP1L1,POLDIP3
11_Member	GO Biological Processes	GO:0006406	mRNA export from nucleus	-10.4859	-8.51543	17/113	3181,5976,6426,6428,6431,6432,7919,8106,8683,9631,9775,9877,10189,10212,29894,81608,84271	HNRNPA2B1,UPF1,SRSF1,SRSF3,SRSF6,SRSF7,DDX39B,PABPN1,SRSF9,NUP155,EIF4A3,ZC3H11A,ALYREF,DDX39A,CPSF1,FIP1L1,POLDIP3
11_Member	GO Biological Processes	GO:0071427	mRNA-containing ribonucleoprotein complex export from nucleus	-10.4859	-8.51543	17/113	3181,5976,6426,6428,6431,6432,7919,8106,8683,9631,9775,9877,10189,10212,29894,81608,84271	HNRNPA2B1,UPF1,SRSF1,SRSF3,SRSF6,SRSF7,DDX39B,PABPN1,SRSF9,NUP155,EIF4A3,ZC3H11A,ALYREF,DDX39A,CPSF1,FIP1L1,POLDIP3
11_Member	GO Biological Processes	GO:0071426	ribonucleoprotein complex export from nucleus	-10.4448	-8.47613	18/130	3181,4869,5976,6426,6428,6431,6432,7919,8106,8683,9631,9775,9877,10189,10212,29894,81608,84271	HNRNPA2B1,NPM1,UPF1,SRSF1,SRSF3,SRSF6,SRSF7,DDX39B,PABPN1,SRSF9,NUP155,EIF4A3,ZC3H11A,ALYREF,DDX39A,CPSF1,FIP1L1,POLDIP3
11_Member	GO Biological Processes	GO:0031123	RNA 3'-end processing	-10.1479	-8.19317	19/153	6426,6428,6431,6432,7919,8106,8683,9775,9877,10189,10212,26986,29894,54931,79882,80336,81608,84271,170506	SRSF1,SRSF3,SRSF6,SRSF7,DDX39B,PABPN1,SRSF9,EIF4A3,ZC3H11A,ALYREF,DDX39A,PABPC1,CPSF1,TRMT10C,ZC3H14,PABPC1L,FIP1L1,POLDIP3,DHX36
11_Member	Reactome Gene Sets	R-HSA-72202	Transport of Mature Transcript to Cytoplasm	-9.35276	-7.4647	14/84	6426,6428,6431,6432,7919,8683,9631,9775,9877,10189,10212,29894,81608,84271	SRSF1,SRSF3,SRSF6,SRSF7,DDX39B,SRSF9,NUP155,EIF4A3,ZC3H11A,ALYREF,DDX39A,CPSF1,FIP1L1,POLDIP3
11_Member	GO Biological Processes	GO:0006611	protein export from nucleus	-8.80645	-6.95642	19/183	2010,3181,4869,5976,6426,6428,6431,6432,7919,8106,8683,9631,9775,9877,10189,10212,29894,81608,84271	EMD,HNRNPA2B1,NPM1,UPF1,SRSF1,SRSF3,SRSF6,SRSF7,DDX39B,PABPN1,SRSF9,NUP155,EIF4A3,ZC3H11A,ALYREF,DDX39A,CPSF1,FIP1L1,POLDIP3
11_Member	Reactome Gene Sets	R-HSA-159236	Transport of Mature mRNA derived from an Intron-Containing Transcript	-8.24491	-6.85363	10/75	6426,6431,6432,7919,9631,9775,9877,10189,10212,84271	SRSF1,SRSF6,SRSF7,DDX39B,NUP155,EIF4A3,ZC3H11A,ALYREF,DDX39A,POLDIP3
12_Summary	GO Biological Processes	GO:0050684	regulation of mRNA processing	-25.0885	-22.9179	32/140	1655,1660,2332,3178,3181,3190,3191,3192,4691,5725,6294,6428,6431,6432,6434,8087,8106,8241,8683,9513,9667,9967,10521,10657,22827,22938,27316,27339,55234,79882,170506,494115,4670,6421,6426,23028,84991,2521,3185,3187,3188,3189,6207	DDX5,DHX9,FMR1,HNRNPA1,HNRNPA2B1,HNRNPK,HNRNPL,HNRNPU,NCL,PTBP1,SAFB,SRSF3,SRSF6,SRSF7,TRA2B,FXR1,PABPN1,RBM10,SRSF9,FXR2,SAFB2,THRAP3,DDX17,KHDRBS1,PUF60,SNW1,RBMX,PRPF19,SMU1,ZC3H14,DHX36,RBMXL1,HNRNPM,SFPQ,SRSF1,KDM1A,RBM17,FUS,HNRNPF,HNRNPH1,HNRNPH2,HNRNPH3,RPS13
12_Member	GO Biological Processes	GO:0050684	regulation of mRNA processing	-25.0885	-22.6801	32/140	1655,1660,2332,3178,3181,3190,3191,3192,4691,5725,6294,6428,6431,6432,6434,8087,8106,8241,8683,9513,9667,9967,10521,10657,22827,22938,27316,27339,55234,79882,170506,494115	DDX5,DHX9,FMR1,HNRNPA1,HNRNPA2B1,HNRNPK,HNRNPL,HNRNPU,NCL,PTBP1,SAFB,SRSF3,SRSF6,SRSF7,TRA2B,FXR1,PABPN1,RBM10,SRSF9,FXR2,SAFB2,THRAP3,DDX17,KHDRBS1,PUF60,SNW1,RBMX,PRPF19,SMU1,ZC3H14,DHX36,RBMXL1
12_Member	GO Biological Processes	GO:0000380	alternative mRNA splicing, via spliceosome	-24.964	-22.9179	22/73	1655,1660,2332,3178,3191,3192,4670,5725,6421,6426,6434,8087,8241,9513,9967,10521,10657,22827,23028,27316,55234,84991	DDX5,DHX9,FMR1,HNRNPA1,HNRNPL,HNRNPU,HNRNPM,PTBP1,SFPQ,SRSF1,TRA2B,FXR1,RBM10,FXR2,THRAP3,DDX17,KHDRBS1,PUF60,KDM1A,RBMX,SMU1,RBM17
12_Member	GO Biological Processes	GO:0043484	regulation of RNA splicing	-24.5754	-22.1813	32/145	1655,2332,2521,3178,3181,3185,3187,3188,3189,3190,3191,3192,4691,5725,6207,6428,6431,6432,6434,8087,8241,8683,9513,9967,10521,10657,22827,22938,27316,27339,55234,494115	DDX5,FMR1,FUS,HNRNPA1,HNRNPA2B1,HNRNPF,HNRNPH1,HNRNPH2,HNRNPH3,HNRNPK,HNRNPL,HNRNPU,NCL,PTBP1,RPS13,SRSF3,SRSF6,SRSF7,TRA2B,FXR1,RBM10,SRSF9,FXR2,THRAP3,DDX17,KHDRBS1,PUF60,SNW1,RBMX,PRPF19,SMU1,RBMXL1
12_Member	GO Biological Processes	GO:0048024	regulation of mRNA splicing, via spliceosome	-21.9166	-19.5716	26/101	1655,2332,3178,3181,3190,3191,3192,4691,5725,6428,6431,6432,6434,8087,8241,8683,9513,9967,10521,10657,22827,22938,27316,27339,55234,494115	DDX5,FMR1,HNRNPA1,HNRNPA2B1,HNRNPK,HNRNPL,HNRNPU,NCL,PTBP1,SRSF3,SRSF6,SRSF7,TRA2B,FXR1,RBM10,SRSF9,FXR2,THRAP3,DDX17,KHDRBS1,PUF60,SNW1,RBMX,PRPF19,SMU1,RBMXL1
12_Member	GO Biological Processes	GO:0000381	regulation of alternative mRNA splicing, via spliceosome	-17.7316	-15.9115	16/57	1655,2332,3178,3191,3192,5725,6434,8087,8241,9513,9967,10521,10657,22827,27316,55234	DDX5,FMR1,HNRNPA1,HNRNPL,HNRNPU,PTBP1,TRA2B,FXR1,RBM10,FXR2,THRAP3,DDX17,KHDRBS1,PUF60,RBMX,SMU1
12_Member	GO Biological Processes	GO:0033119	negative regulation of RNA splicing	-9.43278	-7.54325	9/25	3181,3190,5725,6207,6431,6432,8241,8683,27316	HNRNPA2B1,HNRNPK,PTBP1,RPS13,SRSF6,SRSF7,RBM10,SRSF9,RBMX
12_Member	GO Biological Processes	GO:0048025	negative regulation of mRNA splicing, via spliceosome	-8.67223	-6.83418	8/21	3181,3190,5725,6431,6432,8241,8683,27316	HNRNPA2B1,HNRNPK,PTBP1,SRSF6,SRSF7,RBM10,SRSF9,RBMX
12_Member	GO Biological Processes	GO:0050686	negative regulation of mRNA processing	-8.6232	-6.79037	9/30	3181,3190,5725,6431,6432,8241,8683,27316,79882	HNRNPA2B1,HNRNPK,PTBP1,SRSF6,SRSF7,RBM10,SRSF9,RBMX,ZC3H14
13_Summary	Reactome Gene Sets	R-HSA-73894	DNA Repair	-22.8573	-20.8957	34/335	86,142,2547,3980,4361,4798,5423,5434,5591,5981,5982,5983,5984,6117,6118,7158,7486,7515,7520,8338,8359,8467,8607,8970,9557,10038,10111,11284,27339,54617,55775,79913,85236,93973,546,5976,6742,10189,54921,58525,1642,3301,6233,11277,60488,1457,1459,1460,6749,8148,11198,10856,2033,4683,9656,5693,5705,1063,1778,9184,9793,55920,9100,1660,1499,7153,8454,5928	ACTL6A,PARP1,XRCC6,LIG3,MRE11,NFRKB,POLB,POLR2E,PRKDC,RFC1,RFC2,RFC3,RFC4,RPA1,RPA2,TP53BP1,WRN,XRCC1,XRCC5,H2AC20,H4C1,SMARCA5,RUVBL1,H2BC11,CHD1L,PARP2,RAD50,PNKP,PRPF19,INO80,TDP1,ACTR5,H2BC12,ACTR8,ATRX,UPF1,SSBP1,ALYREF,CHTF8,WIZ,DDB1,DNAJA1,RPS27A,TREX1,MRPS35,CSNK2A1,CSNK2A2,CSNK2B,SSRP1,TAF15,SUPT16H,RUVBL2,EP300,NBN,MDC1,PSMB5,PSMC5,CENPF,DYNC1H1,BUB3,CKAP5,RCC2,USP10,DHX9,CTNNB1,TOP2A,C…
13_Member	Reactome Gene Sets	R-HSA-73894	DNA Repair	-22.8573	-20.8957	34/335	86,142,2547,3980,4361,4798,5423,5434,5591,5981,5982,5983,5984,6117,6118,7158,7486,7515,7520,8338,8359,8467,8607,8970,9557,10038,10111,11284,27339,54617,55775,79913,85236,93973	ACTL6A,PARP1,XRCC6,LIG3,MRE11,NFRKB,POLB,POLR2E,PRKDC,RFC1,RFC2,RFC3,RFC4,RPA1,RPA2,TP53BP1,WRN,XRCC1,XRCC5,H2AC20,H4C1,SMARCA5,RUVBL1,H2BC11,CHD1L,PARP2,RAD50,PNKP,PRPF19,INO80,TDP1,ACTR5,H2BC12,ACTR8
13_Member	Reactome Gene Sets	R-HSA-5693532	DNA Double-Strand Break Repair	-17.3543	-15.5479	22/167	142,2547,3980,4361,5591,5981,5982,5983,5984,6117,6118,7158,7486,7515,7520,8359,8467,8970,10038,10111,55775,85236	PARP1,XRCC6,LIG3,MRE11,PRKDC,RFC1,RFC2,RFC3,RFC4,RPA1,RPA2,TP53BP1,WRN,XRCC1,XRCC5,H4C1,SMARCA5,H2BC11,PARP2,RAD50,TDP1,H2BC12
13_Member	Reactome Gene Sets	R-HSA-5696398	Nucleotide Excision Repair	-17.2541	-15.4502	19/111	86,142,3980,4798,5434,5981,5982,5983,5984,6117,6118,7515,8607,9557,10038,27339,54617,79913,93973	ACTL6A,PARP1,LIG3,NFRKB,POLR2E,RFC1,RFC2,RFC3,RFC4,RPA1,RPA2,XRCC1,RUVBL1,CHD1L,PARP2,PRPF19,INO80,ACTR5,ACTR8
13_Member	Reactome Gene Sets	R-HSA-5696399	Global Genome Nucleotide Excision Repair (GG-NER)	-16.792	-15.0035	17/84	86,142,3980,4798,5981,5982,5983,5984,6117,6118,7515,8607,9557,10038,54617,79913,93973	ACTL6A,PARP1,LIG3,NFRKB,RFC1,RFC2,RFC3,RFC4,RPA1,RPA2,XRCC1,RUVBL1,CHD1L,PARP2,INO80,ACTR5,ACTR8
13_Member	WikiPathways	WP4946	DNA Repair Pathways Full Network	-15.3138	-13.5792	18/120	142,2547,3980,4361,5423,5591,5981,5982,5983,5984,6117,6118,7486,7515,7520,10038,10111,11284	PARP1,XRCC6,LIG3,MRE11,POLB,PRKDC,RFC1,RFC2,RFC3,RFC4,RPA1,RPA2,WRN,XRCC1,XRCC5,PARP2,RAD50,PNKP
13_Member	Reactome Gene Sets	R-HSA-73884	Base Excision Repair	-14.7288	-13.0104	16/92	142,3980,5423,5981,5982,5983,5984,6117,6118,7515,8338,8359,8970,10038,11284,85236	PARP1,LIG3,POLB,RFC1,RFC2,RFC3,RFC4,RPA1,RPA2,XRCC1,H2AC20,H4C1,H2BC11,PARP2,PNKP,H2BC12
13_Member	Reactome Gene Sets	R-HSA-73933	Resolution of Abasic Sites (AP sites)	-14.4204	-12.708	12/39	142,3980,5423,5981,5982,5983,5984,6117,6118,7515,10038,11284	PARP1,LIG3,POLB,RFC1,RFC2,RFC3,RFC4,RPA1,RPA2,XRCC1,PARP2,PNKP
13_Member	GO Biological Processes	GO:0006261	DNA-dependent DNA replication	-13.268	-11.599	18/156	546,3980,4361,5423,5976,5981,5982,5983,5984,6117,6118,6742,7486,10189,11284,54617,54921,58525	ATRX,LIG3,MRE11,POLB,UPF1,RFC1,RFC2,RFC3,RFC4,RPA1,RPA2,SSBP1,WRN,ALYREF,PNKP,INO80,CHTF8,WIZ
13_Member	Reactome Gene Sets	R-HSA-5693538	Homology Directed Repair	-13.0363	-11.3748	17/138	142,3980,4361,5981,5982,5983,5984,6117,6118,7158,7486,7515,8359,8970,10038,10111,85236	PARP1,LIG3,MRE11,RFC1,RFC2,RFC3,RFC4,RPA1,RPA2,TP53BP1,WRN,XRCC1,H4C1,H2BC11,PARP2,RAD50,H2BC12
13_Member	GO Biological Processes	GO:0042769	DNA damage response, detection of DNA damage	-12.8771	-10.772	13/39	142,1642,3301,5981,5982,5983,5984,6117,6118,6233,11277,11284,60488	PARP1,DDB1,DNAJA1,RFC1,RFC2,RFC3,RFC4,RPA1,RPA2,RPS27A,TREX1,PNKP,MRPS35
13_Member	Reactome Gene Sets	R-HSA-6804756	Regulation of TP53 Activity through Phosphorylation	-12.1233	-10.4946	14/92	1457,1459,1460,4361,5982,5983,5984,6117,6118,6749,7486,8148,10111,11198	CSNK2A1,CSNK2A2,CSNK2B,MRE11,RFC2,RFC3,RFC4,RPA1,RPA2,SSRP1,WRN,TAF15,RAD50,SUPT16H
13_Member	GO Biological Processes	GO:0006297	nucleotide-excision repair, DNA gap filling	-11.8508	-10.2396	9/24	3980,5423,5981,5982,5983,5984,6117,6118,7515	LIG3,POLB,RFC1,RFC2,RFC3,RFC4,RPA1,RPA2,XRCC1
13_Member	Reactome Gene Sets	R-HSA-110373	Resolution of AP sites via the multiple-nucleotide patch replacement pathway	-11.4804	-9.88441	9/26	142,5423,5981,5982,5983,5984,6117,6118,10038	PARP1,POLB,RFC1,RFC2,RFC3,RFC4,RPA1,RPA2,PARP2
13_Member	GO Biological Processes	GO:0006289	nucleotide-excision repair	-11.0319	-9.45508	14/110	142,3980,5423,5434,5981,5982,5983,5984,6117,6118,7515,9557,11284,27339	PARP1,LIG3,POLB,POLR2E,RFC1,RFC2,RFC3,RFC4,RPA1,RPA2,XRCC1,CHD1L,PNKP,PRPF19
13_Member	Reactome Gene Sets	R-HSA-180786	Extension of Telomeres	-9.96176	-8.44021	10/51	5981,5982,5983,5984,6117,6118,7486,8607,10856,54921	RFC1,RFC2,RFC3,RFC4,RPA1,RPA2,WRN,RUVBL1,RUVBL2,CHTF8
13_Member	Reactome Gene Sets	R-HSA-5696397	Gap-filling DNA repair synthesis and ligation in GG-NER	-9.94471	-8.42379	8/25	3980,5981,5982,5983,5984,6117,6118,7515	LIG3,RFC1,RFC2,RFC3,RFC4,RPA1,RPA2,XRCC1
13_Member	Reactome Gene Sets	R-HSA-5696400	Dual Incision in GG-NER	-9.82882	-7.90231	11/41	142,1642,5981,5982,5983,5984,6117,6118,6233,9557,10038	PARP1,DDB1,RFC1,RFC2,RFC3,RFC4,RPA1,RPA2,RPS27A,CHD1L,PARP2
13_Member	Reactome Gene Sets	R-HSA-6782210	Gap-filling DNA repair synthesis and ligation in TC-NER	-9.76156	-7.83825	13/65	1642,2033,3980,5434,5981,5982,5983,5984,6117,6118,6233,7515,27339	DDB1,EP300,LIG3,POLR2E,RFC1,RFC2,RFC3,RFC4,RPA1,RPA2,RPS27A,XRCC1,PRPF19
13_Member	Reactome Gene Sets	R-HSA-69473	G2/M DNA damage checkpoint	-9.4993	-8.00594	12/95	4361,5982,5983,5984,6117,6118,7158,7486,8359,8970,10111,85236	MRE11,RFC2,RFC3,RFC4,RPA1,RPA2,TP53BP1,WRN,H4C1,H2BC11,RAD50,H2BC12
13_Member	Reactome Gene Sets	R-HSA-5693607	Processing of DNA double-strand break ends	-9.43448	-7.54325	15/98	4361,4683,5982,5983,5984,6117,6118,6233,7158,7486,8359,8970,9656,10111,85236	MRE11,NBN,RFC2,RFC3,RFC4,RPA1,RPA2,RPS27A,TP53BP1,WRN,H4C1,H2BC11,MDC1,RAD50,H2BC12
13_Member	GO Biological Processes	GO:0033260	nuclear DNA replication	-9.2266	-7.75802	10/60	546,5976,5981,5982,5983,5984,6117,6118,54617,58525	ATRX,UPF1,RFC1,RFC2,RFC3,RFC4,RPA1,RPA2,INO80,WIZ
13_Member	GO Biological Processes	GO:0006283	transcription-coupled nucleotide-excision repair	-9.09956	-7.22599	13/73	1642,2033,3980,5434,5981,5982,5983,5984,6117,6118,6233,7515,27339	DDB1,EP300,LIG3,POLR2E,RFC1,RFC2,RFC3,RFC4,RPA1,RPA2,RPS27A,XRCC1,PRPF19
13_Member	GO Biological Processes	GO:0006296	nucleotide-excision repair, DNA incision, 5'-to lesion	-9.0219	-7.15398	10/37	142,1642,5981,5982,5983,5984,6117,6118,6233,9557	PARP1,DDB1,RFC1,RFC2,RFC3,RFC4,RPA1,RPA2,RPS27A,CHD1L
13_Member	Reactome Gene Sets	R-HSA-5651801	PCNA-Dependent Long Patch Base Excision Repair	-8.90658	-7.4545	7/21	5423,5981,5982,5983,5984,6117,6118	POLB,RFC1,RFC2,RFC3,RFC4,RPA1,RPA2
13_Member	Reactome Gene Sets	R-HSA-5693567	HDR through Homologous Recombination (HRR) or Single Strand Annealing (SSA)	-8.87615	-7.42569	13/132	4361,5981,5982,5983,5984,6117,6118,7158,7486,8359,8970,10111,85236	MRE11,RFC1,RFC2,RFC3,RFC4,RPA1,RPA2,TP53BP1,WRN,H4C1,H2BC11,RAD50,H2BC12
13_Member	GO Biological Processes	GO:0044786	cell cycle DNA replication	-8.87088	-7.42203	10/65	546,5976,5981,5982,5983,5984,6117,6118,54617,58525	ATRX,UPF1,RFC1,RFC2,RFC3,RFC4,RPA1,RPA2,INO80,WIZ
13_Member	GO Biological Processes	GO:0033683	nucleotide-excision repair, DNA incision	-8.775	-6.92633	10/39	142,1642,5981,5982,5983,5984,6117,6118,6233,9557	PARP1,DDB1,RFC1,RFC2,RFC3,RFC4,RPA1,RPA2,RPS27A,CHD1L
13_Member	Reactome Gene Sets	R-HSA-174417	Telomere C-strand (Lagging Strand) Synthesis	-8.75492	-7.31349	8/34	5981,5982,5983,5984,6117,6118,7486,54921	RFC1,RFC2,RFC3,RFC4,RPA1,RPA2,WRN,CHTF8
13_Member	Reactome Gene Sets	R-HSA-6781827	Transcription-Coupled Nucleotide Excision Repair (TC-NER)	-8.65777	-6.82234	13/79	1642,2033,3980,5434,5981,5982,5983,5984,6117,6118,6233,7515,27339	DDB1,EP300,LIG3,POLR2E,RFC1,RFC2,RFC3,RFC4,RPA1,RPA2,RPS27A,XRCC1,PRPF19
13_Member	KEGG Pathway	ko03430	Mismatch repair	-8.59036	-7.16293	7/23	5981,5982,5983,5984,6117,6118,6742	RFC1,RFC2,RFC3,RFC4,RPA1,RPA2,SSBP1
13_Member	Reactome Gene Sets	R-HSA-5685938	HDR through Single Strand Annealing (SSA)	-8.43899	-7.02952	8/37	4361,5982,5983,5984,6117,6118,7486,10111	MRE11,RFC2,RFC3,RFC4,RPA1,RPA2,WRN,RAD50
13_Member	Reactome Gene Sets	R-HSA-5685942	HDR through Homologous Recombination (HRR)	-8.38216	-6.97852	10/67	4361,4683,5981,5983,5984,6117,6118,6233,7486,10111	MRE11,NBN,RFC1,RFC3,RFC4,RPA1,RPA2,RPS27A,WRN,RAD50
13_Member	Reactome Gene Sets	R-HSA-5693616	Presynaptic phase of homologous DNA pairing and strand exchange	-8.24443	-6.85363	8/39	4361,5982,5983,5984,6117,6118,7486,10111	MRE11,RFC2,RFC3,RFC4,RPA1,RPA2,WRN,RAD50
13_Member	Reactome Gene Sets	R-HSA-110312	Translesion synthesis by REV1	-8.15418	-6.35621	7/16	5981,5982,5983,5984,6117,6118,6233	RFC1,RFC2,RFC3,RFC4,RPA1,RPA2,RPS27A
13_Member	GO Biological Processes	GO:0032201	telomere maintenance via semi-conservative replication	-8.04682	-6.67437	7/27	5976,5981,5982,5983,5984,6117,6118	UPF1,RFC1,RFC2,RFC3,RFC4,RPA1,RPA2
13_Member	Reactome Gene Sets	R-HSA-5693579	Homologous DNA Pairing and Strand Exchange	-7.9732	-6.60836	8/42	4361,5982,5983,5984,6117,6118,7486,10111	MRE11,RFC2,RFC3,RFC4,RPA1,RPA2,WRN,RAD50
13_Member	Reactome Gene Sets	R-HSA-5655862	Translesion synthesis by POLK	-7.9307	-6.15031	7/17	5981,5982,5983,5984,6117,6118,6233	RFC1,RFC2,RFC3,RFC4,RPA1,RPA2,RPS27A
13_Member	Reactome Gene Sets	R-HSA-5656121	Translesion synthesis by POLI	-7.9307	-6.15031	7/17	5981,5982,5983,5984,6117,6118,6233	RFC1,RFC2,RFC3,RFC4,RPA1,RPA2,RPS27A
13_Member	KEGG Pathway	hsa03430	Mismatch repair	-7.92574	-6.56887	7/28	5981,5982,5983,5984,6117,6118,6742	RFC1,RFC2,RFC3,RFC4,RPA1,RPA2,SSBP1
13_Member	Reactome Gene Sets	R-HSA-69481	G2/M Checkpoints	-7.77723	-6.00818	17/168	4361,4683,5693,5705,5982,5983,5984,6117,6118,6233,7158,7486,8359,8970,9656,10111,85236	MRE11,NBN,PSMB5,PSMC5,RFC2,RFC3,RFC4,RPA1,RPA2,RPS27A,TP53BP1,WRN,H4C1,H2BC11,MDC1,RAD50,H2BC12
13_Member	Reactome Gene Sets	R-HSA-110320	Translesion Synthesis by POLH	-7.54111	-6.22581	6/19	5981,5982,5983,5984,6117,6118	RFC1,RFC2,RFC3,RFC4,RPA1,RPA2
13_Member	Reactome Gene Sets	R-HSA-6782135	Dual incision in TC-NER	-7.47835	-5.73219	11/66	1642,2033,5434,5981,5982,5983,5984,6117,6118,6233,27339	DDB1,EP300,POLR2E,RFC1,RFC2,RFC3,RFC4,RPA1,RPA2,RPS27A,PRPF19
13_Member	Reactome Gene Sets	R-HSA-69620	Cell Cycle Checkpoints	-7.43765	-5.69362	22/294	1063,1778,4361,4683,5693,5705,5982,5983,5984,6117,6118,6233,7158,7486,8359,8970,9184,9656,9793,10111,55920,85236	CENPF,DYNC1H1,MRE11,NBN,PSMB5,PSMC5,RFC2,RFC3,RFC4,RPA1,RPA2,RPS27A,TP53BP1,WRN,H4C1,H2BC11,BUB3,MDC1,CKAP5,RAD50,RCC2,H2BC12
13_Member	Reactome Gene Sets	R-HSA-69186	Lagging Strand Synthesis	-7.39001	-6.08674	6/20	5981,5982,5983,5984,6117,6118	RFC1,RFC2,RFC3,RFC4,RPA1,RPA2
13_Member	GO Biological Processes	GO:0000731	DNA synthesis involved in DNA repair	-7.38893	-5.65119	10/53	5981,5982,5983,5984,6117,6118,6233,7486,9100,11277	RFC1,RFC2,RFC3,RFC4,RPA1,RPA2,RPS27A,WRN,USP10,TREX1
13_Member	GO Biological Processes	GO:0090329	regulation of DNA-dependent DNA replication	-7.34654	-6.04709	8/50	546,3980,5982,5983,5984,54617,54921,58525	ATRX,LIG3,RFC2,RFC3,RFC4,INO80,CHTF8,WIZ
13_Member	Reactome Gene Sets	R-HSA-110314	Recognition of DNA damage by PCNA-containing replication complex	-7.27697	-5.55257	8/30	1642,5981,5982,5983,5984,6117,6118,6233	DDB1,RFC1,RFC2,RFC3,RFC4,RPA1,RPA2,RPS27A
13_Member	CORUM	CORUM:277	RFC complex	-7.2488	-5.96207	4/5	5981,5982,5983,5984	RFC1,RFC2,RFC3,RFC4
13_Member	CORUM	CORUM:279	RFC complex	-7.2488	-5.96207	4/5	5981,5982,5983,5984	RFC1,RFC2,RFC3,RFC4
13_Member	CORUM	CORUM:2799	RFC complex	-7.2488	-5.96207	4/5	5981,5982,5983,5984	RFC1,RFC2,RFC3,RFC4
13_Member	GO Biological Processes	GO:0042276	error-prone translesion synthesis	-7.24767	-5.96168	6/21	5981,5982,5983,5984,6117,6118	RFC1,RFC2,RFC3,RFC4,RPA1,RPA2
13_Member	Reactome Gene Sets	R-HSA-5656169	Termination of translesion DNA synthesis	-7.23438	-5.94985	7/32	5981,5983,5984,6117,6118,6233,9100	RFC1,RFC3,RFC4,RPA1,RPA2,RPS27A,USP10
13_Member	GO Biological Processes	GO:0070987	error-free translesion synthesis	-7.11316	-5.83699	6/22	5981,5982,5983,5984,6117,6118	RFC1,RFC2,RFC3,RFC4,RPA1,RPA2
13_Member	KEGG Pathway	ko03030	DNA replication	-7.1084	-5.83259	7/36	5981,5982,5983,5984,6117,6118,6742	RFC1,RFC2,RFC3,RFC4,RPA1,RPA2,SSBP1
13_Member	WikiPathways	WP531	DNA Mismatch Repair	-6.98567	-5.72679	6/23	5981,5982,5983,5984,6117,6118	RFC1,RFC2,RFC3,RFC4,RPA1,RPA2
13_Member	CORUM	CORUM:2203	BRD4-RFC complex	-6.77525	-5.53828	4/6	5981,5982,5983,5984	RFC1,RFC2,RFC3,RFC4
13_Member	Reactome Gene Sets	R-HSA-73893	DNA Damage Bypass	-6.68254	-5.0077	9/48	1642,5981,5982,5983,5984,6117,6118,6233,9100	DDB1,RFC1,RFC2,RFC3,RFC4,RPA1,RPA2,RPS27A,USP10
13_Member	KEGG Pathway	hsa03030	DNA replication	-6.62207	-5.39805	7/42	5981,5982,5983,5984,6117,6118,6742	RFC1,RFC2,RFC3,RFC4,RPA1,RPA2,SSBP1
13_Member	Reactome Gene Sets	R-HSA-110313	Translesion synthesis by Y family DNA polymerases bypasses lesions on DNA template	-6.60394	-5.38183	7/39	5981,5983,5984,6117,6118,6233,9100	RFC1,RFC3,RFC4,RPA1,RPA2,RPS27A,USP10
13_Member	CORUM	CORUM:2804	CTF18-cohesion-RFC complex	-6.41084	-5.21103	4/7	5982,5983,5984,54921	RFC2,RFC3,RFC4,CHTF8
13_Member	GO Biological Processes	GO:0019985	translesion synthesis	-6.37252	-5.17421	7/42	5981,5983,5984,6117,6118,6233,9100	RFC1,RFC3,RFC4,RPA1,RPA2,RPS27A,USP10
13_Member	Canonical Pathways	M1	PID FANCONI PATHWAY	-6.27375	-5.08993	7/47	4361,5982,5983,5984,6117,6118,10111	MRE11,RFC2,RFC3,RFC4,RPA1,RPA2,RAD50
13_Member	GO Biological Processes	GO:0022616	DNA strand elongation	-6.11964	-4.94815	6/29	3980,4361,4683,5983,5984,10111	LIG3,MRE11,NBN,RFC3,RFC4,RAD50
13_Member	CORUM	CORUM:3070	CTF18-cohesion-RFC-POLH complex	-6.11338	-4.94387	4/8	5982,5983,5984,54921	RFC2,RFC3,RFC4,CHTF8
13_Member	Reactome Gene Sets	R-HSA-69190	DNA strand elongation	-6.06665	-4.90078	6/32	5981,5982,5983,5984,6117,6118	RFC1,RFC2,RFC3,RFC4,RPA1,RPA2
13_Member	CORUM	CORUM:1003	RC complex (Replication competent complex)	-5.86168	-4.72391	4/9	5981,5982,5983,5984	RFC1,RFC2,RFC3,RFC4
13_Member	GO Biological Processes	GO:1900262	regulation of DNA-directed DNA polymerase activity	-5.86168	-4.72391	4/9	5982,5983,5984,54921	RFC2,RFC3,RFC4,CHTF8
13_Member	GO Biological Processes	GO:1900264	positive regulation of DNA-directed DNA polymerase activity	-5.86168	-4.72391	4/9	5982,5983,5984,54921	RFC2,RFC3,RFC4,CHTF8
13_Member	GO Biological Processes	GO:0006275	regulation of DNA replication	-5.67209	-4.55451	9/109	546,1660,3980,5982,5983,5984,54617,54921,58525	ATRX,DHX9,LIG3,RFC2,RFC3,RFC4,INO80,CHTF8,WIZ
13_Member	GO Biological Processes	GO:0006301	postreplication repair	-5.66182	-4.54499	7/53	5981,5983,5984,6117,6118,6233,9100	RFC1,RFC3,RFC4,RPA1,RPA2,RPS27A,USP10
13_Member	CORUM	CORUM:2200	RFC2-5 subcomplex	-5.35723	-4.26535	3/4	5982,5983,5984	RFC2,RFC3,RFC4
13_Member	WikiPathways	WP466	DNA Replication	-5.34189	-4.25166	6/42	5981,5982,5983,5984,6117,6118	RFC1,RFC2,RFC3,RFC4,RPA1,RPA2
13_Member	WikiPathways	WP4753	Nucleotide Excision Repair	-5.22052	-4.14367	6/44	5981,5982,5983,5984,6117,6118	RFC1,RFC2,RFC3,RFC4,RPA1,RPA2
13_Member	Reactome Gene Sets	R-HSA-174411	Polymerase switching on the C-strand of the telomere	-5.19358	-4.11855	5/26	5981,5982,5983,5984,54921	RFC1,RFC2,RFC3,RFC4,CHTF8
13_Member	KEGG Pathway	ko03420	Nucleotide excision repair	-5.04969	-3.98694	6/47	5981,5982,5983,5984,6117,6118	RFC1,RFC2,RFC3,RFC4,RPA1,RPA2
13_Member	Reactome Gene Sets	R-HSA-69091	Polymerase switching	-4.97943	-3.92389	4/14	5981,5982,5983,5984	RFC1,RFC2,RFC3,RFC4
13_Member	Reactome Gene Sets	R-HSA-69109	Leading Strand Synthesis	-4.97943	-3.92389	4/14	5981,5982,5983,5984	RFC1,RFC2,RFC3,RFC4
13_Member	CORUM	CORUM:2199	CHTF18-RFC2-5 complex	-4.96264	-3.91076	3/5	5982,5983,5984	RFC2,RFC3,RFC4
13_Member	CORUM	CORUM:2201	PCNA-RFC2-5 complex	-4.96264	-3.91076	3/5	5982,5983,5984	RFC2,RFC3,RFC4
13_Member	CORUM	CORUM:2202	CHTF18-RFC2-5 complex	-4.96264	-3.91076	3/5	5982,5983,5984	RFC2,RFC3,RFC4
13_Member	CORUM	CORUM:266	RAD17-RFC complex	-4.96264	-3.91076	3/5	5982,5983,5984	RFC2,RFC3,RFC4
13_Member	CORUM	CORUM:270	RAD17-RFC complex	-4.96264	-3.91076	3/5	5982,5983,5984	RFC2,RFC3,RFC4
13_Member	CORUM	CORUM:2810	RAD17-RFC complex	-4.96264	-3.91076	3/5	5982,5983,5984	RFC2,RFC3,RFC4
13_Member	KEGG Pathway	hsa03420	Nucleotide excision repair	-4.79073	-3.75939	6/52	5981,5982,5983,5984,6117,6118	RFC1,RFC2,RFC3,RFC4,RPA1,RPA2
13_Member	WikiPathways	WP2363	Gastric Cancer Network 2	-4.7298	-3.70476	5/32	1499,5983,5984,7153,54921	CTNNB1,RFC3,RFC4,TOP2A,CHTF8
13_Member	CORUM	CORUM:2797	PCNA-CHL12-RFC2-5 complex	-4.66497	-3.64833	3/6	5982,5983,5984	RFC2,RFC3,RFC4
13_Member	CORUM	CORUM:435	BASC (Ab 81) complex (BRCA1-associated genome surveillance complex)	-4.66497	-3.64833	3/6	5981,5982,5984	RFC1,RFC2,RFC4
13_Member	Reactome Gene Sets	R-HSA-176187	Activation of ATR in response to replication stress	-4.41285	-3.42363	5/37	5982,5983,5984,6117,6118	RFC2,RFC3,RFC4,RPA1,RPA2
13_Member	Canonical Pathways	M46	PID ATR PATHWAY	-4.29935	-3.32295	5/39	5982,5983,5984,6117,6118	RFC2,RFC3,RFC4,RPA1,RPA2
13_Member	CORUM	CORUM:268	9-1-1-RAD17-RFC complex	-4.22452	-3.2555	3/8	5982,5983,5984	RFC2,RFC3,RFC4
13_Member	CORUM	CORUM:274	9-1-1-RAD17-RFC complex	-4.22452	-3.2555	3/8	5982,5983,5984	RFC2,RFC3,RFC4
13_Member	CORUM	CORUM:434	BASC (Ab 80) complex (BRCA1-associated genome surveillance complex)	-4.22452	-3.2555	3/8	5981,5982,5984	RFC1,RFC2,RFC4
13_Member	Reactome Gene Sets	R-HSA-69239	Synthesis of DNA	-4.09341	-2.69979	10/120	5693,5705,5981,5982,5983,5984,6117,6118,6233,8454	PSMB5,PSMC5,RFC1,RFC2,RFC3,RFC4,RPA1,RPA2,RPS27A,CUL1
13_Member	Reactome Gene Sets	R-HSA-69306	DNA Replication	-3.85929	-2.49749	10/128	5693,5705,5981,5982,5983,5984,6117,6118,6233,8454	PSMB5,PSMC5,RFC1,RFC2,RFC3,RFC4,RPA1,RPA2,RPS27A,CUL1
13_Member	Reactome Gene Sets	R-HSA-69242	S Phase	-3.64679	-2.30927	11/162	5693,5705,5928,5981,5982,5983,5984,6117,6118,6233,8454	PSMB5,PSMC5,RBBP4,RFC1,RFC2,RFC3,RFC4,RPA1,RPA2,RPS27A,CUL1
13_Member	GO Biological Processes	GO:0006271	DNA strand elongation involved in DNA replication	-2.83195	-2.03218	3/22	3980,5983,5984	LIG3,RFC3,RFC4
14_Summary	GO Biological Processes	GO:0071824	protein-DNA complex subunit organization	-21.947	-19.5935	39/282	142,546,1063,1616,1642,3021,4869,5705,5928,5931,6117,6118,6233,6597,6599,6601,6602,6605,6925,7290,7343,8208,8289,8359,8467,8607,8970,9349,9557,9733,10036,11198,23523,29855,51773,54617,55832,55929,85236,5434,5981,5982,5983,5984,7486,8338,10856,54921,9219,7153,8815,22985	PARP1,ATRX,CENPF,DAXX,DDB1,H3-3B,NPM1,PSMC5,RBBP4,RBBP7,RPA1,RPA2,RPS27A,SMARCA4,SMARCC1,SMARCC2,SMARCD1,SMARCE1,TCF4,HIRA,UBTF,CHAF1B,ARID1A,H4C1,SMARCA5,RUVBL1,H2BC11,RPL23,CHD1L,SART3,CHAF1A,SUPT16H,CABIN1,UBN1,RSF1,INO80,CAND1,DMAP1,H2BC12,POLR2E,RFC1,RFC2,RFC3,RFC4,WRN,H2AC20,RUVBL2,CHTF8,MTA2,TOP2A,BANF1,ACIN1
14_Member	GO Biological Processes	GO:0071824	protein-DNA complex subunit organization	-21.947	-19.5935	39/282	142,546,1063,1616,1642,3021,4869,5705,5928,5931,6117,6118,6233,6597,6599,6601,6602,6605,6925,7290,7343,8208,8289,8359,8467,8607,8970,9349,9557,9733,10036,11198,23523,29855,51773,54617,55832,55929,85236	PARP1,ATRX,CENPF,DAXX,DDB1,H3-3B,NPM1,PSMC5,RBBP4,RBBP7,RPA1,RPA2,RPS27A,SMARCA4,SMARCC1,SMARCC2,SMARCD1,SMARCE1,TCF4,HIRA,UBTF,CHAF1B,ARID1A,H4C1,SMARCA5,RUVBL1,H2BC11,RPL23,CHD1L,SART3,CHAF1A,SUPT16H,CABIN1,UBN1,RSF1,INO80,CAND1,DMAP1,H2BC12
14_Member	Reactome Gene Sets	R-HSA-73886	Chromosome Maintenance	-20.2881	-18.3804	23/141	546,1616,3021,4869,5434,5928,5931,5981,5982,5983,5984,6117,6118,7486,8338,8359,8467,8607,8970,10856,51773,54921,85236	ATRX,DAXX,H3-3B,NPM1,POLR2E,RBBP4,RBBP7,RFC1,RFC2,RFC3,RFC4,RPA1,RPA2,WRN,H2AC20,H4C1,SMARCA5,RUVBL1,H2BC11,RUVBL2,RSF1,CHTF8,H2BC12
14_Member	GO Biological Processes	GO:0034728	nucleosome organization	-17.6545	-15.8407	23/183	546,1616,3021,4869,5928,5931,6597,6599,6601,6605,7290,8208,8289,8359,8467,8607,8970,11198,23523,51773,54617,55929,85236	ATRX,DAXX,H3-3B,NPM1,RBBP4,RBBP7,SMARCA4,SMARCC1,SMARCC2,SMARCE1,HIRA,CHAF1B,ARID1A,H4C1,SMARCA5,RUVBL1,H2BC11,SUPT16H,CABIN1,RSF1,INO80,DMAP1,H2BC12
14_Member	GO Biological Processes	GO:0006333	chromatin assembly or disassembly	-16.0367	-14.2755	22/192	546,1616,3021,4869,5928,5931,6597,6599,6601,6605,7290,8208,8289,8359,8467,8607,8970,9219,11198,23523,51773,85236	ATRX,DAXX,H3-3B,NPM1,RBBP4,RBBP7,SMARCA4,SMARCC1,SMARCC2,SMARCE1,HIRA,CHAF1B,ARID1A,H4C1,SMARCA5,RUVBL1,H2BC11,MTA2,SUPT16H,CABIN1,RSF1,H2BC12
14_Member	GO Biological Processes	GO:0065004	protein-DNA complex assembly	-15.9953	-14.2352	24/242	142,546,1063,1616,3021,4869,5928,5931,6117,6118,6597,6925,7290,7343,8208,8359,8467,8607,8970,9557,23523,51773,55832,85236	PARP1,ATRX,CENPF,DAXX,H3-3B,NPM1,RBBP4,RBBP7,RPA1,RPA2,SMARCA4,TCF4,HIRA,UBTF,CHAF1B,H4C1,SMARCA5,RUVBL1,H2BC11,CHD1L,CABIN1,RSF1,CAND1,H2BC12
14_Member	Reactome Gene Sets	R-HSA-157579	Telomere Maintenance	-15.7936	-14.0485	18/113	546,1616,3021,5434,5981,5982,5983,5984,6117,6118,7486,8338,8359,8607,8970,10856,54921,85236	ATRX,DAXX,H3-3B,POLR2E,RFC1,RFC2,RFC3,RFC4,RPA1,RPA2,WRN,H2AC20,H4C1,RUVBL1,H2BC11,RUVBL2,CHTF8,H2BC12
14_Member	GO Biological Processes	GO:0034724	DNA replication-independent nucleosome organization	-12.5375	-10.8889	12/54	546,3021,4869,5928,5931,7290,8359,8467,8607,11198,23523,51773	ATRX,H3-3B,NPM1,RBBP4,RBBP7,HIRA,H4C1,SMARCA5,RUVBL1,SUPT16H,CABIN1,RSF1
14_Member	GO Biological Processes	GO:0006336	DNA replication-independent nucleosome assembly	-11.1898	-9.60639	11/53	546,3021,4869,5928,5931,7290,8359,8467,8607,23523,51773	ATRX,H3-3B,NPM1,RBBP4,RBBP7,HIRA,H4C1,SMARCA5,RUVBL1,CABIN1,RSF1
14_Member	GO Biological Processes	GO:0006323	DNA packaging	-11.0101	-9.43396	18/211	546,1616,3021,4869,5928,5931,7153,7290,8208,8359,8467,8607,8815,8970,22985,23523,51773,85236	ATRX,DAXX,H3-3B,NPM1,RBBP4,RBBP7,TOP2A,HIRA,CHAF1B,H4C1,SMARCA5,RUVBL1,BANF1,H2BC11,ACIN1,CABIN1,RSF1,H2BC12
14_Member	GO Biological Processes	GO:0006334	nucleosome assembly	-10.4599	-8.91292	15/145	546,1616,3021,4869,5928,5931,7290,8208,8359,8467,8607,8970,23523,51773,85236	ATRX,DAXX,H3-3B,NPM1,RBBP4,RBBP7,HIRA,CHAF1B,H4C1,SMARCA5,RUVBL1,H2BC11,CABIN1,RSF1,H2BC12
14_Member	GO Biological Processes	GO:0031497	chromatin assembly	-9.58403	-8.08649	15/167	546,1616,3021,4869,5928,5931,7290,8208,8359,8467,8607,8970,23523,51773,85236	ATRX,DAXX,H3-3B,NPM1,RBBP4,RBBP7,HIRA,CHAF1B,H4C1,SMARCA5,RUVBL1,H2BC11,CABIN1,RSF1,H2BC12
14_Member	Reactome Gene Sets	R-HSA-606279	Deposition of new CENPA-containing nucleosomes at the centromere	-8.30309	-6.90711	10/74	4869,5928,5931,8338,8359,8467,8607,8970,51773,85236	NPM1,RBBP4,RBBP7,H2AC20,H4C1,SMARCA5,RUVBL1,H2BC11,RSF1,H2BC12
14_Member	Reactome Gene Sets	R-HSA-774815	Nucleosome assembly	-8.30309	-6.90711	10/74	4869,5928,5931,8338,8359,8467,8607,8970,51773,85236	NPM1,RBBP4,RBBP7,H2AC20,H4C1,SMARCA5,RUVBL1,H2BC11,RSF1,H2BC12
14_Member	GO Biological Processes	GO:0034508	centromere complex assembly	-8.21401	-6.82555	9/56	1063,3021,4869,5928,5931,8359,8467,8607,51773	CENPF,H3-3B,NPM1,RBBP4,RBBP7,H4C1,SMARCA5,RUVBL1,RSF1
14_Member	GO Biological Processes	GO:0031055	chromatin remodeling at centromere	-7.56715	-6.2467	8/47	3021,4869,5928,5931,8359,8467,8607,51773	H3-3B,NPM1,RBBP4,RBBP7,H4C1,SMARCA5,RUVBL1,RSF1
14_Member	GO Biological Processes	GO:0043486	histone exchange	-6.82504	-5.58375	8/58	4869,5928,5931,8359,8467,8607,51773,55929	NPM1,RBBP4,RBBP7,H4C1,SMARCA5,RUVBL1,RSF1,DMAP1
14_Member	GO Biological Processes	GO:0034080	CENP-A containing nucleosome assembly	-6.54876	-5.3317	7/43	4869,5928,5931,8359,8467,8607,51773	NPM1,RBBP4,RBBP7,H4C1,SMARCA5,RUVBL1,RSF1
14_Member	GO Biological Processes	GO:0061641	CENP-A containing chromatin organization	-6.54876	-5.3317	7/43	4869,5928,5931,8359,8467,8607,51773	NPM1,RBBP4,RBBP7,H4C1,SMARCA5,RUVBL1,RSF1
15_Summary	GO Biological Processes	GO:0032200	telomere organization	-20.9203	-18.9985	26/174	142,546,2547,3021,3178,3181,3183,3184,3192,4361,4683,5591,5976,5981,5983,5984,6117,6118,7486,7515,7520,8359,10111,11284,85456,170506,8861,1063,7153,9184,11091,23028	PARP1,ATRX,XRCC6,H3-3B,HNRNPA1,HNRNPA2B1,HNRNPC,HNRNPD,HNRNPU,MRE11,NBN,PRKDC,UPF1,RFC1,RFC3,RFC4,RPA1,RPA2,WRN,XRCC1,XRCC5,H4C1,RAD50,PNKP,TNKS1BP1,DHX36,LDB1,CENPF,TOP2A,BUB3,WDR5,KDM1A
15_Member	GO Biological Processes	GO:0032200	telomere organization	-20.9203	-18.9985	26/174	142,546,2547,3021,3178,3181,3183,3184,3192,4361,4683,5591,5976,5981,5983,5984,6117,6118,7486,7515,7520,8359,10111,11284,85456,170506	PARP1,ATRX,XRCC6,H3-3B,HNRNPA1,HNRNPA2B1,HNRNPC,HNRNPD,HNRNPU,MRE11,NBN,PRKDC,UPF1,RFC1,RFC3,RFC4,RPA1,RPA2,WRN,XRCC1,XRCC5,H4C1,RAD50,PNKP,TNKS1BP1,DHX36
15_Member	GO Biological Processes	GO:0000723	telomere maintenance	-20.5552	-18.643	25/161	142,546,2547,3178,3181,3183,3184,3192,4361,4683,5591,5976,5981,5983,5984,6117,6118,7486,7515,7520,8359,10111,11284,85456,170506	PARP1,ATRX,XRCC6,HNRNPA1,HNRNPA2B1,HNRNPC,HNRNPD,HNRNPU,MRE11,NBN,PRKDC,UPF1,RFC1,RFC3,RFC4,RPA1,RPA2,WRN,XRCC1,XRCC5,H4C1,RAD50,PNKP,TNKS1BP1,DHX36
15_Member	GO Biological Processes	GO:0032204	regulation of telomere maintenance	-13.8963	-12.2002	15/79	142,546,3178,3181,3183,3184,3192,4361,4683,5976,7515,7520,10111,11284,170506	PARP1,ATRX,HNRNPA1,HNRNPA2B1,HNRNPC,HNRNPD,HNRNPU,MRE11,NBN,UPF1,XRCC1,XRCC5,RAD50,PNKP,DHX36
15_Member	GO Biological Processes	GO:0010833	telomere maintenance via telomere lengthening	-11.2108	-9.62676	13/80	142,3178,3181,3183,3192,4361,5981,6117,7520,10111,11284,85456,170506	PARP1,HNRNPA1,HNRNPA2B1,HNRNPC,HNRNPU,MRE11,RFC1,RPA1,XRCC5,RAD50,PNKP,TNKS1BP1,DHX36
15_Member	GO Biological Processes	GO:0060249	anatomical structure homeostasis	-11.1298	-9.54858	26/438	142,546,2547,3178,3181,3183,3184,3192,4361,4683,5591,5976,5981,5983,5984,6117,6118,7486,7515,7520,8359,8861,10111,11284,85456,170506	PARP1,ATRX,XRCC6,HNRNPA1,HNRNPA2B1,HNRNPC,HNRNPD,HNRNPU,MRE11,NBN,PRKDC,UPF1,RFC1,RFC3,RFC4,RPA1,RPA2,WRN,XRCC1,XRCC5,H4C1,LDB1,RAD50,PNKP,TNKS1BP1,DHX36
15_Member	GO Biological Processes	GO:2001251	negative regulation of chromosome organization	-9.68921	-8.18198	15/151	142,546,1063,3021,3178,3183,3192,4683,7153,7515,7520,9184,10111,11091,23028	PARP1,ATRX,CENPF,H3-3B,HNRNPA1,HNRNPC,HNRNPU,NBN,TOP2A,XRCC1,XRCC5,BUB3,RAD50,WDR5,KDM1A
15_Member	GO Biological Processes	GO:0032206	positive regulation of telomere maintenance	-9.6008	-8.10206	10/51	546,3178,3181,3184,4361,4683,7520,10111,11284,170506	ATRX,HNRNPA1,HNRNPA2B1,HNRNPD,MRE11,NBN,XRCC5,RAD50,PNKP,DHX36
15_Member	GO Biological Processes	GO:0007004	telomere maintenance via telomerase	-8.31741	-6.91952	10/68	3178,3183,3192,4361,5981,6117,7520,10111,11284,85456	HNRNPA1,HNRNPC,HNRNPU,MRE11,RFC1,RPA1,XRCC5,RAD50,PNKP,TNKS1BP1
15_Member	GO Biological Processes	GO:0032205	negative regulation of telomere maintenance	-8.25113	-6.85845	8/36	142,3178,3183,3192,4683,7515,7520,10111	PARP1,HNRNPA1,HNRNPC,HNRNPU,NBN,XRCC1,XRCC5,RAD50
15_Member	GO Biological Processes	GO:0006278	RNA-dependent DNA biosynthetic process	-7.89273	-6.53917	10/75	3178,3183,3192,4361,5981,6117,7520,10111,11284,85456	HNRNPA1,HNRNPC,HNRNPU,MRE11,RFC1,RPA1,XRCC5,RAD50,PNKP,TNKS1BP1
15_Member	GO Biological Processes	GO:1904356	regulation of telomere maintenance via telomere lengthening	-6.42623	-5.22155	8/60	142,3178,3181,3183,3192,7520,11284,170506	PARP1,HNRNPA1,HNRNPA2B1,HNRNPC,HNRNPU,XRCC5,PNKP,DHX36
15_Member	GO Biological Processes	GO:0032210	regulation of telomere maintenance via telomerase	-3.9153	-2.97919	4/52	3183,3192,7520,11284	HNRNPC,HNRNPU,XRCC5,PNKP
15_Member	GO Biological Processes	GO:1904357	negative regulation of telomere maintenance via telomere lengthening	-3.64027	-2.73632	4/27	142,3178,3183,3192	PARP1,HNRNPA1,HNRNPC,HNRNPU
15_Member	GO Biological Processes	GO:0032211	negative regulation of telomere maintenance via telomerase	-2.84952	-2.04698	3/20	3178,3183,3192	HNRNPA1,HNRNPC,HNRNPU
16_Summary	Reactome Gene Sets	R-HSA-1640170	Cell Cycle	-20.4531	-18.1205	57/692	546,1063,1457,1459,1460,1616,1778,2010,2033,2801,3021,3065,4000,4001,4361,4659,4683,4869,5108,5434,5500,5693,5705,5928,5931,5981,5982,5983,5984,6117,6118,6233,6241,7112,7153,7158,7486,8338,8359,8454,8467,8607,8615,8815,8970,9184,9631,9656,9793,10111,10856,25777,51773,54921,55920,85236,221496,8929,10657	ATRX,CENPF,CSNK2A1,CSNK2A2,CSNK2B,DAXX,DYNC1H1,EMD,EP300,GOLGA2,H3-3B,HDAC1,LMNA,LMNB1,MRE11,PPP1R12A,NBN,NPM1,PCM1,POLR2E,PPP1CB,PSMB5,PSMC5,RBBP4,RBBP7,RFC1,RFC2,RFC3,RFC4,RPA1,RPA2,RPS27A,RRM2,TMPO,TOP2A,TP53BP1,WRN,H2AC20,H4C1,CUL1,SMARCA5,RUVBL1,USO1,BANF1,H2BC11,BUB3,NUP155,MDC1,CKAP5,RAD50,RUVBL2,SUN2,RSF1,CHTF8,RCC2,H2BC12,LEMD2,PHOX2B,KHDRBS1
16_Member	Reactome Gene Sets	R-HSA-1640170	Cell Cycle	-20.4531	-18.1205	57/692	546,1063,1457,1459,1460,1616,1778,2010,2033,2801,3021,3065,4000,4001,4361,4659,4683,4869,5108,5434,5500,5693,5705,5928,5931,5981,5982,5983,5984,6117,6118,6233,6241,7112,7153,7158,7486,8338,8359,8454,8467,8607,8615,8815,8970,9184,9631,9656,9793,10111,10856,25777,51773,54921,55920,85236,221496	ATRX,CENPF,CSNK2A1,CSNK2A2,CSNK2B,DAXX,DYNC1H1,EMD,EP300,GOLGA2,H3-3B,HDAC1,LMNA,LMNB1,MRE11,PPP1R12A,NBN,NPM1,PCM1,POLR2E,PPP1CB,PSMB5,PSMC5,RBBP4,RBBP7,RFC1,RFC2,RFC3,RFC4,RPA1,RPA2,RPS27A,RRM2,TMPO,TOP2A,TP53BP1,WRN,H2AC20,H4C1,CUL1,SMARCA5,RUVBL1,USO1,BANF1,H2BC11,BUB3,NUP155,MDC1,CKAP5,RAD50,RUVBL2,SUN2,RSF1,CHTF8,RCC2,H2BC12,LEMD2
16_Member	Reactome Gene Sets	R-HSA-69278	Cell Cycle, Mitotic	-12.3832	-10.2925	40/561	1063,1457,1459,1460,1778,2010,2033,2801,3021,3065,4000,4001,4659,5108,5500,5693,5705,5928,5981,5982,5983,5984,6117,6118,6233,6241,7112,7153,8338,8359,8454,8615,8815,8970,9184,9631,9793,55920,85236,221496	CENPF,CSNK2A1,CSNK2A2,CSNK2B,DYNC1H1,EMD,EP300,GOLGA2,H3-3B,HDAC1,LMNA,LMNB1,PPP1R12A,PCM1,PPP1CB,PSMB5,PSMC5,RBBP4,RFC1,RFC2,RFC3,RFC4,RPA1,RPA2,RPS27A,RRM2,TMPO,TOP2A,H2AC20,H4C1,CUL1,USO1,BANF1,H2BC11,BUB3,NUP155,CKAP5,RCC2,H2BC12,LEMD2
16_Member	Reactome Gene Sets	R-HSA-68886	M Phase	-7.04371	-5.33614	26/418	1063,1457,1459,1460,1778,2010,2801,3021,4000,4001,5108,5693,5705,6233,7112,8338,8359,8615,8815,8970,9184,9631,9793,55920,85236,221496	CENPF,CSNK2A1,CSNK2A2,CSNK2B,DYNC1H1,EMD,GOLGA2,H3-3B,LMNA,LMNB1,PCM1,PSMB5,PSMC5,RPS27A,TMPO,H2AC20,H4C1,USO1,BANF1,H2BC11,BUB3,NUP155,CKAP5,RCC2,H2BC12,LEMD2
16_Member	GO Biological Processes	GO:0044839	cell cycle G2/M phase transition	-3.66908	-2.32991	15/276	1063,1778,4361,4659,4683,4869,5108,5500,5693,5705,8454,8929,9793,10657,55920	CENPF,DYNC1H1,MRE11,PPP1R12A,NBN,NPM1,PCM1,PPP1CB,PSMB5,PSMC5,CUL1,PHOX2B,CKAP5,KHDRBS1,RCC2
16_Member	Reactome Gene Sets	R-HSA-69275	G2/M Transition	-3.50892	-2.18366	12/196	1063,1778,2033,4659,5108,5500,5693,5705,5928,6233,8454,9793	CENPF,DYNC1H1,EP300,PPP1R12A,PCM1,PPP1CB,PSMB5,PSMC5,RBBP4,RPS27A,CUL1,CKAP5
16_Member	Reactome Gene Sets	R-HSA-453274	Mitotic G2-G2/M phases	-3.46882	-2.15036	12/198	1063,1778,2033,4659,5108,5500,5693,5705,5928,6233,8454,9793	CENPF,DYNC1H1,EP300,PPP1R12A,PCM1,PPP1CB,PSMB5,PSMC5,RBBP4,RPS27A,CUL1,CKAP5
16_Member	GO Biological Processes	GO:0000086	G2/M transition of mitotic cell cycle	-3.4561	-2.13883	14/258	1063,1778,4361,4659,4683,5108,5500,5693,5705,8454,8929,9793,10657,55920	CENPF,DYNC1H1,MRE11,PPP1R12A,NBN,PCM1,PPP1CB,PSMB5,PSMC5,CUL1,PHOX2B,CKAP5,KHDRBS1,RCC2
16_Member	Reactome Gene Sets	R-HSA-2565942	Regulation of PLK1 Activity at G2/M Transition	-3.19842	-2.34786	5/88	1778,4659,5108,5500,6233	DYNC1H1,PPP1R12A,PCM1,PPP1CB,RPS27A
17_Summary	GO Biological Processes	GO:0072331	signal transduction by p53 class mediator	-20.0813	-17.7568	36/264	546,1108,1457,1459,1460,1655,2033,3065,3066,3190,3428,4361,4646,4683,5928,5931,5982,5983,5984,6117,6118,6125,6201,6749,7486,8148,9100,9219,9349,10111,11198,22938,23019,23028,53615,85456,1387,1616,4343,4869,6233,9656,23112,26523,27161,54815,57459,1660,3980,4774,4781,4782,4784,5976,5981,6241,6742,7150,8208,10036,10189,11284,54617,58525	ATRX,CHD4,CSNK2A1,CSNK2A2,CSNK2B,DDX5,EP300,HDAC1,HDAC2,HNRNPK,IFI16,MRE11,MYO6,NBN,RBBP4,RBBP7,RFC2,RFC3,RFC4,RPA1,RPA2,RPL5,RPS7,SSRP1,WRN,TAF15,USP10,MTA2,RPL23,RAD50,SUPT16H,SNW1,CNOT1,KDM1A,MBD3,TNKS1BP1,CREBBP,DAXX,MOV10,NPM1,RPS27A,MDC1,TNRC6B,AGO1,AGO2,GATAD2A,GATAD2B,DHX9,LIG3,NFIA,NFIB,NFIC,NFIX,UPF1,RFC1,RRM2,SSBP1,TOP1,CHAF1B,CHAF1A,ALYREF,PNKP,INO80,WIZ
17_Member	GO Biological Processes	GO:0072331	signal transduction by p53 class mediator	-20.0813	-17.7568	36/264	546,1108,1457,1459,1460,1655,2033,3065,3066,3190,3428,4361,4646,4683,5928,5931,5982,5983,5984,6117,6118,6125,6201,6749,7486,8148,9100,9219,9349,10111,11198,22938,23019,23028,53615,85456	ATRX,CHD4,CSNK2A1,CSNK2A2,CSNK2B,DDX5,EP300,HDAC1,HDAC2,HNRNPK,IFI16,MRE11,MYO6,NBN,RBBP4,RBBP7,RFC2,RFC3,RFC4,RPA1,RPA2,RPL5,RPS7,SSRP1,WRN,TAF15,USP10,MTA2,RPL23,RAD50,SUPT16H,SNW1,CNOT1,KDM1A,MBD3,TNKS1BP1
17_Member	GO Biological Processes	GO:1901796	regulation of signal transduction by p53 class mediator	-19.5156	-17.6392	25/177	1108,1457,1460,1655,2033,3065,3066,3190,4361,4683,5928,5983,5984,6117,6118,6125,6201,6749,7486,8148,9219,10111,11198,23028,53615	CHD4,CSNK2A1,CSNK2B,DDX5,EP300,HDAC1,HDAC2,HNRNPK,MRE11,NBN,RBBP4,RFC3,RFC4,RPA1,RPA2,RPL5,RPS7,SSRP1,WRN,TAF15,MTA2,RAD50,SUPT16H,KDM1A,MBD3
17_Member	Reactome Gene Sets	R-HSA-3700989	Transcriptional Regulation by TP53	-19.4461	-17.5768	33/365	1108,1387,1457,1460,1616,2033,3065,3066,4343,4361,4683,4869,5928,5983,5984,6117,6118,6233,6749,7486,8148,9219,9656,10111,11198,23019,23112,26523,27161,53615,54815,57459,85456	CHD4,CREBBP,CSNK2A1,CSNK2B,DAXX,EP300,HDAC1,HDAC2,MOV10,MRE11,NBN,NPM1,RBBP4,RFC3,RFC4,RPA1,RPA2,RPS27A,SSRP1,WRN,TAF15,MTA2,MDC1,RAD50,SUPT16H,CNOT1,TNRC6B,AGO1,AGO2,MBD3,GATAD2A,GATAD2B,TNKS1BP1
17_Member	Reactome Gene Sets	R-HSA-5633007	Regulation of TP53 Activity	-19.3846	-17.5181	24/160	1108,1457,1460,1616,2033,3065,3066,4361,4683,5928,5983,5984,6117,6118,6233,6749,7486,8148,9219,10111,11198,53615,54815,57459	CHD4,CSNK2A1,CSNK2B,DAXX,EP300,HDAC1,HDAC2,MRE11,NBN,RBBP4,RFC3,RFC4,RPA1,RPA2,RPS27A,SSRP1,WRN,TAF15,MTA2,RAD50,SUPT16H,MBD3,GATAD2A,GATAD2B
17_Member	GO Biological Processes	GO:0006260	DNA replication	-18.8322	-16.9848	29/278	546,1660,3980,4361,4683,4774,4781,4782,4784,5928,5976,5981,5983,5984,6117,6118,6241,6742,6749,7150,7486,8208,10036,10111,10189,11198,11284,54617,58525	ATRX,DHX9,LIG3,MRE11,NBN,NFIA,NFIB,NFIC,NFIX,RBBP4,UPF1,RFC1,RFC3,RFC4,RPA1,RPA2,RRM2,SSBP1,SSRP1,TOP1,WRN,CHAF1B,CHAF1A,RAD50,ALYREF,SUPT16H,PNKP,INO80,WIZ
18_Summary	GO Biological Processes	GO:0051052	regulation of DNA metabolic process	-19.8417	-17.5212	45/440	142,546,1660,2521,2625,3178,3181,3183,3184,3192,3838,3980,4361,4683,4869,5063,5591,5976,5982,5983,5984,6118,7158,7486,7515,7520,7913,7919,8313,10111,10155,10189,11284,23028,23347,53615,54617,54726,54921,56252,58525,79618,83666,151636,170506,1063,5245,5423,5981,6117,6233,9100,11277,85456,1616,1654,2547,2801,5058,5062,5610,5629,6187,8106,8543,8826,11331	PARP1,ATRX,DHX9,FUS,GATA3,HNRNPA1,HNRNPA2B1,HNRNPC,HNRNPD,HNRNPU,KPNA2,LIG3,MRE11,NBN,NPM1,PAK3,PRKDC,UPF1,RFC2,RFC3,RFC4,RPA2,TP53BP1,WRN,XRCC1,XRCC5,DEK,DDX39B,AXIN2,RAD50,TRIM28,ALYREF,PNKP,KDM1A,SMCHD1,MBD3,INO80,OTUD4,CHTF8,YLPM1,WIZ,HMBOX1,PARP9,DTX3L,DHX36,CENPF,PHB,POLB,RFC1,RPA1,RPS27A,USP10,TREX1,TNKS1BP1,DAXX,DDX3X,XRCC6,GOLGA2,PAK1,PAK2,EIF2AK2,PROX1,RPS2,PABPN1,LMO4,IQGAP1,PHB2
18_Member	GO Biological Processes	GO:0051052	regulation of DNA metabolic process	-19.8417	-17.5212	45/440	142,546,1660,2521,2625,3178,3181,3183,3184,3192,3838,3980,4361,4683,4869,5063,5591,5976,5982,5983,5984,6118,7158,7486,7515,7520,7913,7919,8313,10111,10155,10189,11284,23028,23347,53615,54617,54726,54921,56252,58525,79618,83666,151636,170506	PARP1,ATRX,DHX9,FUS,GATA3,HNRNPA1,HNRNPA2B1,HNRNPC,HNRNPD,HNRNPU,KPNA2,LIG3,MRE11,NBN,NPM1,PAK3,PRKDC,UPF1,RFC2,RFC3,RFC4,RPA2,TP53BP1,WRN,XRCC1,XRCC5,DEK,DDX39B,AXIN2,RAD50,TRIM28,ALYREF,PNKP,KDM1A,SMCHD1,MBD3,INO80,OTUD4,CHTF8,YLPM1,WIZ,HMBOX1,PARP9,DTX3L,DHX36
18_Member	GO Biological Processes	GO:0051054	positive regulation of DNA metabolic process	-16.5679	-14.3371	31/242	142,546,1660,2521,3178,3181,3184,4361,4683,5063,5591,5982,5983,5984,7158,7486,7515,7520,7919,10111,10155,11284,23347,54617,54726,54921,58525,79618,83666,151636,170506	PARP1,ATRX,DHX9,FUS,HNRNPA1,HNRNPA2B1,HNRNPD,MRE11,NBN,PAK3,PRKDC,RFC2,RFC3,RFC4,TP53BP1,WRN,XRCC1,XRCC5,DDX39B,RAD50,TRIM28,PNKP,SMCHD1,INO80,OTUD4,CHTF8,WIZ,HMBOX1,PARP9,DTX3L,DHX36
18_Member	GO Biological Processes	GO:0071897	DNA biosynthetic process	-16.1533	-13.9353	28/198	1063,3178,3181,3183,3184,3192,3980,4361,5063,5245,5423,5981,5982,5983,5984,6117,6118,6233,7486,7520,7919,9100,10111,11277,11284,54921,79618,85456	CENPF,HNRNPA1,HNRNPA2B1,HNRNPC,HNRNPD,HNRNPU,LIG3,MRE11,PAK3,PHB,POLB,RFC1,RFC2,RFC3,RFC4,RPA1,RPA2,RPS27A,WRN,XRCC5,DDX39B,USP10,RAD50,TREX1,PNKP,CHTF8,HMBOX1,TNKS1BP1
18_Member	GO Biological Processes	GO:2000573	positive regulation of DNA biosynthetic process	-8.73726	-7.29689	10/67	3184,5063,5982,5983,5984,7520,7919,11284,54921,79618	HNRNPD,PAK3,RFC2,RFC3,RFC4,XRCC5,DDX39B,PNKP,CHTF8,HMBOX1
18_Member	GO Biological Processes	GO:2000278	regulation of DNA biosynthetic process	-8.70507	-7.27096	12/111	3183,3184,3192,5063,5982,5983,5984,7520,7919,11284,54921,79618	HNRNPC,HNRNPD,HNRNPU,PAK3,RFC2,RFC3,RFC4,XRCC5,DDX39B,PNKP,CHTF8,HMBOX1
18_Member	GO Biological Processes	GO:0051347	positive regulation of transferase activity	-4.47595	-3.03501	29/682	1616,1654,2547,2801,3181,3184,4361,4683,5058,5062,5063,5245,5610,5629,5982,5983,5984,6187,6233,7520,8106,8543,8826,10111,11284,11331,54921,79618,151636	DAXX,DDX3X,XRCC6,GOLGA2,HNRNPA2B1,HNRNPD,MRE11,NBN,PAK1,PAK2,PAK3,PHB,EIF2AK2,PROX1,RFC2,RFC3,RFC4,RPS2,RPS27A,XRCC5,PABPN1,LMO4,IQGAP1,RAD50,PNKP,PHB2,CHTF8,HMBOX1,DTX3L
19_Summary	Reactome Gene Sets	R-HSA-8878171	Transcriptional regulation by RUNX1	-19.5865	-17.2778	34/239	86,1387,1457,1459,1460,2033,2624,2625,3021,3065,4004,4343,5693,5705,6233,6595,6597,6599,6601,6602,6605,6938,8289,8338,8359,8861,8970,11091,23112,26523,27161,51412,85236,192669,1105,1655,3169,3838,5434,23028,4001,4361,5928,5931,7290,10111,23523,57634,488,3066,4904,8454,22938,4000,6117,6118,7343,8467,9631,1374,3221,5080,7913,23451,546,1616,103,142,3428,5591,6194,6208,6223,8761,22985,29766,11335,505…	ACTL6A,CREBBP,CSNK2A1,CSNK2A2,CSNK2B,EP300,GATA2,GATA3,H3-3B,HDAC1,LMO1,MOV10,PSMB5,PSMC5,RPS27A,SMARCA2,SMARCA4,SMARCC1,SMARCC2,SMARCD1,SMARCE1,TCF12,ARID1A,H2AC20,H4C1,LDB1,H2BC11,WDR5,TNRC6B,AGO1,AGO2,ACTL6B,H2BC12,AGO3,CHD1,DDX5,FOXA1,KPNA2,POLR2E,KDM1A,LMNB1,MRE11,RBBP4,RBBP7,HIRA,RAD50,CABIN1,EP400,ATP2A2,HDAC2,YBX1,CUL1,SNW1,LMNA,RPA1,RPA2,UBTF,SMARCA5,NUP155,CPT1A,HOXC4,PAX6,DEK,SF3B1,ATR…
19_Member	Reactome Gene Sets	R-HSA-8878171	Transcriptional regulation by RUNX1	-19.5865	-17.2778	34/239	86,1387,1457,1459,1460,2033,2624,2625,3021,3065,4004,4343,5693,5705,6233,6595,6597,6599,6601,6602,6605,6938,8289,8338,8359,8861,8970,11091,23112,26523,27161,51412,85236,192669	ACTL6A,CREBBP,CSNK2A1,CSNK2A2,CSNK2B,EP300,GATA2,GATA3,H3-3B,HDAC1,LMO1,MOV10,PSMB5,PSMC5,RPS27A,SMARCA2,SMARCA4,SMARCC1,SMARCC2,SMARCD1,SMARCE1,TCF12,ARID1A,H2AC20,H4C1,LDB1,H2BC11,WDR5,TNRC6B,AGO1,AGO2,ACTL6B,H2BC12,AGO3
19_Member	Reactome Gene Sets	R-HSA-9018519	Estrogen-dependent gene expression	-11.226	-9.21443	20/150	1105,1387,1655,2033,2625,3021,3065,3169,3838,4343,5434,8338,8359,8970,23028,23112,26523,27161,85236,192669	CHD1,CREBBP,DDX5,EP300,GATA3,H3-3B,HDAC1,FOXA1,KPNA2,MOV10,POLR2E,H2AC20,H4C1,H2BC11,KDM1A,TNRC6B,AGO1,AGO2,H2BC12,AGO3
19_Member	Reactome Gene Sets	R-HSA-2559583	Cellular Senescence	-9.53167	-8.03652	16/197	3021,4001,4361,5928,5931,7290,8338,8359,8970,10111,23112,23523,26523,57634,85236,192669	H3-3B,LMNB1,MRE11,RBBP4,RBBP7,HIRA,H2AC20,H4C1,H2BC11,RAD50,TNRC6B,CABIN1,AGO1,EP400,H2BC12,AGO3
19_Member	Reactome Gene Sets	R-HSA-157118	Signaling by NOTCH	-8.44192	-6.62811	21/236	488,1387,2033,3021,3065,3066,4343,4904,5693,5705,6233,8338,8359,8454,8970,22938,23112,26523,27161,85236,192669	ATP2A2,CREBBP,EP300,H3-3B,HDAC1,HDAC2,MOV10,YBX1,PSMB5,PSMC5,RPS27A,H2AC20,H4C1,CUL1,H2BC11,SNW1,TNRC6B,AGO1,AGO2,H2BC12,AGO3
19_Member	Reactome Gene Sets	R-HSA-8939211	ESR-mediated signaling	-8.12797	-6.3312	20/223	1105,1387,1655,2033,2625,3021,3065,3169,3838,4343,5434,8338,8359,8970,23028,23112,26523,27161,85236,192669	CHD1,CREBBP,DDX5,EP300,GATA3,H3-3B,HDAC1,FOXA1,KPNA2,MOV10,POLR2E,H2AC20,H4C1,H2BC11,KDM1A,TNRC6B,AGO1,AGO2,H2BC12,AGO3
19_Member	Reactome Gene Sets	R-HSA-2559586	DNA Damage/Telomere Stress Induced Senescence	-7.96669	-6.60329	10/80	4001,4361,7290,8338,8359,8970,10111,23523,57634,85236	LMNB1,MRE11,HIRA,H2AC20,H4C1,H2BC11,RAD50,CABIN1,EP400,H2BC12
19_Member	Reactome Gene Sets	R-HSA-1912422	Pre-NOTCH Expression and Processing	-7.83246	-6.06004	14/109	488,1387,2033,3021,4343,8338,8359,8970,22938,23112,26523,27161,85236,192669	ATP2A2,CREBBP,EP300,H3-3B,MOV10,H2AC20,H4C1,H2BC11,SNW1,TNRC6B,AGO1,AGO2,H2BC12,AGO3
19_Member	Reactome Gene Sets	R-HSA-1912408	Pre-NOTCH Transcription and Translation	-7.76721	-5.99928	13/93	1387,2033,3021,4343,8338,8359,8970,22938,23112,26523,27161,85236,192669	CREBBP,EP300,H3-3B,MOV10,H2AC20,H4C1,H2BC11,SNW1,TNRC6B,AGO1,AGO2,H2BC12,AGO3
19_Member	Reactome Gene Sets	R-HSA-1500620	Meiosis	-7.35008	-6.04987	11/118	3021,4000,4001,4361,6117,6118,8338,8359,8970,10111,85236	H3-3B,LMNA,LMNB1,MRE11,RPA1,RPA2,H2AC20,H4C1,H2BC11,RAD50,H2BC12
19_Member	Reactome Gene Sets	R-HSA-8936459	RUNX1 regulates genes involved in megakaryocyte differentiation and platelet function	-7.15105	-5.87199	10/97	3021,3065,8338,8359,8970,11091,23112,26523,85236,192669	H3-3B,HDAC1,H2AC20,H4C1,H2BC11,WDR5,TNRC6B,AGO1,H2BC12,AGO3
19_Member	Reactome Gene Sets	R-HSA-427413	NoRC negatively regulates rRNA expression	-6.74443	-5.50975	10/107	3021,3065,3066,5434,7343,8338,8359,8467,8970,85236	H3-3B,HDAC1,HDAC2,POLR2E,UBTF,H2AC20,H4C1,SMARCA5,H2BC11,H2BC12
19_Member	Reactome Gene Sets	R-HSA-211000	Gene Silencing by RNA	-6.7151	-5.48303	11/136	3021,5434,8338,8359,8970,9631,23112,26523,27161,85236,192669	H3-3B,POLR2E,H2AC20,H4C1,H2BC11,NUP155,TNRC6B,AGO1,AGO2,H2BC12,AGO3
19_Member	Reactome Gene Sets	R-HSA-9006931	Signaling by Nuclear Receptors	-6.66451	-4.99058	21/299	1105,1374,1387,1655,2033,2625,3021,3065,3169,3838,4343,5434,8338,8359,8970,23028,23112,26523,27161,85236,192669	CHD1,CPT1A,CREBBP,DDX5,EP300,GATA3,H3-3B,HDAC1,FOXA1,KPNA2,MOV10,POLR2E,H2AC20,H4C1,H2BC11,KDM1A,TNRC6B,AGO1,AGO2,H2BC12,AGO3
19_Member	Reactome Gene Sets	R-HSA-5250941	Negative epigenetic regulation of rRNA expression	-6.63092	-5.40562	10/110	3021,3065,3066,5434,7343,8338,8359,8467,8970,85236	H3-3B,HDAC1,HDAC2,POLR2E,UBTF,H2AC20,H4C1,SMARCA5,H2BC11,H2BC12
19_Member	Reactome Gene Sets	R-HSA-912446	Meiotic recombination	-6.54888	-5.3317	9/86	3021,4361,6117,6118,8338,8359,8970,10111,85236	H3-3B,MRE11,RPA1,RPA2,H2AC20,H4C1,H2BC11,RAD50,H2BC12
19_Member	Reactome Gene Sets	R-HSA-1474165	Reproduction	-6.49412	-5.2833	11/143	3021,4000,4001,4361,6117,6118,8338,8359,8970,10111,85236	H3-3B,LMNA,LMNB1,MRE11,RPA1,RPA2,H2AC20,H4C1,H2BC11,RAD50,H2BC12
19_Member	Reactome Gene Sets	R-HSA-5617472	Activation of anterior HOX genes in hindbrain development during early embryogenesis	-6.39373	-4.7485	13/121	1387,2033,3021,3221,5080,5434,5928,5931,8338,8359,8970,11091,85236	CREBBP,EP300,H3-3B,HOXC4,PAX6,POLR2E,RBBP4,RBBP7,H2AC20,H4C1,H2BC11,WDR5,H2BC12
19_Member	Reactome Gene Sets	R-HSA-5619507	Activation of HOX genes during differentiation	-6.39373	-4.7485	13/121	1387,2033,3021,3221,5080,5434,5928,5931,8338,8359,8970,11091,85236	CREBBP,EP300,H3-3B,HOXC4,PAX6,POLR2E,RBBP4,RBBP7,H2AC20,H4C1,H2BC11,WDR5,H2BC12
19_Member	Reactome Gene Sets	R-HSA-5250924	B-WICH complex positively regulates rRNA expression	-6.33697	-5.14433	9/91	3021,5434,7913,8338,8359,8467,8970,23451,85236	H3-3B,POLR2E,DEK,H2AC20,H4C1,SMARCA5,H2BC11,SF3B1,H2BC12
19_Member	Reactome Gene Sets	R-HSA-9670095	Inhibition of DNA recombination at telomere	-6.27783	-5.09314	8/68	546,1616,3021,5434,8338,8359,8970,85236	ATRX,DAXX,H3-3B,POLR2E,H2AC20,H4C1,H2BC11,H2BC12
19_Member	Reactome Gene Sets	R-HSA-2559580	Oxidative Stress Induced Senescence	-6.11253	-4.9433	10/125	3021,5928,5931,8338,8359,8970,23112,26523,85236,192669	H3-3B,RBBP4,RBBP7,H2AC20,H4C1,H2BC11,TNRC6B,AGO1,H2BC12,AGO3
19_Member	Reactome Gene Sets	R-HSA-5578749	Transcriptional regulation by small RNAs	-5.77368	-4.64651	9/106	3021,5434,8338,8359,8970,9631,26523,27161,85236	H3-3B,POLR2E,H2AC20,H4C1,H2BC11,NUP155,AGO1,AGO2,H2BC12
19_Member	GO Biological Processes	GO:0045652	regulation of megakaryocyte differentiation	-5.60901	-4.49566	8/83	2624,3021,3065,8359,11091,23112,26523,192669	GATA2,H3-3B,HDAC1,H4C1,WDR5,TNRC6B,AGO1,AGO3
19_Member	GO Biological Processes	GO:0030099	myeloid cell differentiation	-5.34645	-3.80439	23/421	103,142,1387,2033,2624,2625,3021,3065,3428,4343,5591,6194,6208,6223,8359,8761,8861,11091,22985,23112,26523,29766,192669	ADAR,PARP1,CREBBP,EP300,GATA2,GATA3,H3-3B,HDAC1,IFI16,MOV10,PRKDC,RPS6,RPS14,RPS19,H4C1,PABPC4,LDB1,WDR5,ACIN1,TNRC6B,AGO1,TMOD3,AGO3
19_Member	Reactome Gene Sets	R-HSA-73772	RNA Polymerase I Promoter Escape	-5.30674	-4.22117	8/91	3021,5434,7343,8338,8359,8970,11335,85236	H3-3B,POLR2E,UBTF,H2AC20,H4C1,H2BC11,CBX3,H2BC12
19_Member	Reactome Gene Sets	R-HSA-5625740	RHO GTPases activate PKNs	-5.16688	-4.09478	8/95	3021,5058,5500,8338,8359,8970,23028,85236	H3-3B,PAK1,PPP1CB,H2AC20,H4C1,H2BC11,KDM1A,H2BC12
19_Member	GO Biological Processes	GO:0030219	megakaryocyte differentiation	-5.00134	-3.94297	8/100	2624,3021,3065,8359,11091,23112,26523,192669	GATA2,H3-3B,HDAC1,H4C1,WDR5,TNRC6B,AGO1,AGO3
19_Member	Reactome Gene Sets	R-HSA-212300	PRC2 methylates histones and DNA	-4.96027	-3.9086	7/73	3021,5928,5931,8338,8359,8970,85236	H3-3B,RBBP4,RBBP7,H2AC20,H4C1,H2BC11,H2BC12
19_Member	Reactome Gene Sets	R-HSA-9609690	HCMV Early Events	-4.90886	-3.86018	9/135	1616,5928,5931,8338,8359,8970,9631,10155,85236	DAXX,RBBP4,RBBP7,H2AC20,H4C1,H2BC11,NUP155,TRIM28,H2BC12
19_Member	Reactome Gene Sets	R-HSA-9616222	Transcriptional regulation of granulopoiesis	-4.36405	-3.3781	7/90	2624,3021,7913,8338,8359,8970,85236	GATA2,H3-3B,DEK,H2AC20,H4C1,H2BC11,H2BC12
19_Member	GO Biological Processes	GO:0045637	regulation of myeloid cell differentiation	-4.34683	-3.36262	12/260	1387,2033,3021,3065,4343,5591,8359,8861,11091,22985,23112,26523	CREBBP,EP300,H3-3B,HDAC1,MOV10,PRKDC,H4C1,LDB1,WDR5,ACIN1,TNRC6B,AGO1
19_Member	Reactome Gene Sets	R-HSA-9609646	HCMV Infection	-4.34199	-2.91709	12/160	1616,1778,3190,5928,5931,8338,8359,8970,9631,10155,10951,85236	DAXX,DYNC1H1,HNRNPK,RBBP4,RBBP7,H2AC20,H4C1,H2BC11,NUP155,TRIM28,CBX1,H2BC12
19_Member	Reactome Gene Sets	R-HSA-73728	RNA Polymerase I Promoter Opening	-4.30879	-3.33085	6/63	3021,7343,8338,8359,8970,85236	H3-3B,UBTF,H2AC20,H4C1,H2BC11,H2BC12
19_Member	Reactome Gene Sets	R-HSA-5625886	Activated PKN1 stimulates transcription of AR (androgen receptor) regulated genes KLK2 and KLK3	-4.1569	-3.19365	6/67	3021,8338,8359,8970,23028,85236	H3-3B,H2AC20,H4C1,H2BC11,KDM1A,H2BC12
19_Member	KEGG Pathway	ko05034	Alcoholism	-3.93026	-2.993	9/180	3021,3065,3066,5499,5500,8338,8359,8970,85236	H3-3B,HDAC1,HDAC2,PPP1CA,PPP1CB,H2AC20,H4C1,H2BC11,H2BC12
19_Member	KEGG Pathway	hsa05034	Alcoholism	-3.84025	-2.91309	9/185	3021,3065,3066,5499,5500,8338,8359,8970,85236	H3-3B,HDAC1,HDAC2,PPP1CA,PPP1CB,H2AC20,H4C1,H2BC11,H2BC12
19_Member	GO Biological Processes	GO:0045814	negative regulation of gene expression, epigenetic	-3.82472	-2.89804	8/146	3021,3065,5928,5931,8338,8359,8467,10155	H3-3B,HDAC1,RBBP4,RBBP7,H2AC20,H4C1,SMARCA5,TRIM28
19_Member	GO Biological Processes	GO:1903706	regulation of hemopoiesis	-3.81415	-2.45974	22/494	1387,2033,2547,2624,2625,3021,3065,4004,4343,5591,5610,5693,5705,6938,8359,8861,11091,22985,23112,26523,170506,192669	CREBBP,EP300,XRCC6,GATA2,GATA3,H3-3B,HDAC1,LMO1,MOV10,PRKDC,EIF2AK2,PSMB5,PSMC5,TCF12,H4C1,LDB1,WDR5,ACIN1,TNRC6B,AGO1,DHX36,AGO3
19_Member	Reactome Gene Sets	R-HSA-1221632	Meiotic synapsis	-3.75715	-2.83766	6/79	4000,4001,8338,8359,8970,85236	LMNA,LMNB1,H2AC20,H4C1,H2BC11,H2BC12
19_Member	Reactome Gene Sets	R-HSA-5334118	DNA methylation	-3.23802	-2.38339	5/65	3021,8338,8359,8970,85236	H3-3B,H2AC20,H4C1,H2BC11,H2BC12
19_Member	Reactome Gene Sets	R-HSA-427359	SIRT1 negatively regulates rRNA expression	-3.14793	-2.3046	5/68	3021,8338,8359,8970,85236	H3-3B,H2AC20,H4C1,H2BC11,H2BC12
19_Member	GO Biological Processes	GO:0006342	chromatin silencing	-3.08874	-2.25382	7/133	3021,3065,8338,8359,8467,10155,53615	H3-3B,HDAC1,H2AC20,H4C1,SMARCA5,TRIM28,MBD3
19_Member	Reactome Gene Sets	R-HSA-2299718	Condensation of Prophase Chromosomes	-2.98082	-2.15988	5/74	3021,8338,8359,8970,85236	H3-3B,H2AC20,H4C1,H2BC11,H2BC12
19_Member	Reactome Gene Sets	R-HSA-171306	Packaging Of Telomere Ends	-2.68181	-1.89981	4/52	8338,8359,8970,85236	H2AC20,H4C1,H2BC11,H2BC12
19_Member	Reactome Gene Sets	R-HSA-110330	Recognition and association of DNA glycosylase with site containing an affected purine	-2.56338	-1.79634	4/56	8338,8359,8970,85236	H2AC20,H4C1,H2BC11,H2BC12
19_Member	Reactome Gene Sets	R-HSA-110331	Cleavage of the damaged purine	-2.56338	-1.79634	4/56	8338,8359,8970,85236	H2AC20,H4C1,H2BC11,H2BC12
19_Member	Reactome Gene Sets	R-HSA-73927	Depurination	-2.56338	-1.79634	4/56	8338,8359,8970,85236	H2AC20,H4C1,H2BC11,H2BC12
19_Member	Reactome Gene Sets	R-HSA-8866654	E3 ubiquitin ligases ubiquitinate target proteins	-2.48078	-1.72497	4/59	5591,6596,8970,85236	PRKDC,HLTF,H2BC11,H2BC12
19_Member	Reactome Gene Sets	R-HSA-110328	Recognition and association of DNA glycosylase with site containing an affected pyrimidine	-2.42838	-1.67892	4/61	8338,8359,8970,85236	H2AC20,H4C1,H2BC11,H2BC12
19_Member	Reactome Gene Sets	R-HSA-110329	Cleavage of the damaged pyrimidine	-2.42838	-1.67892	4/61	8338,8359,8970,85236	H2AC20,H4C1,H2BC11,H2BC12
19_Member	Reactome Gene Sets	R-HSA-73928	Depyrimidination	-2.42838	-1.67892	4/61	8338,8359,8970,85236	H2AC20,H4C1,H2BC11,H2BC12
19_Member	Reactome Gene Sets	R-HSA-73929	Base-Excision Repair, AP Site Formation	-2.37793	-1.63368	4/63	8338,8359,8970,85236	H2AC20,H4C1,H2BC11,H2BC12
19_Member	KEGG Pathway	hsa05322	Systemic lupus erythematosus	-2.36762	-1.62517	6/146	3021,3183,8338,8359,8970,85236	H3-3B,HNRNPC,H2AC20,H4C1,H2BC11,H2BC12
19_Member	Reactome Gene Sets	R-HSA-977225	Amyloid fiber formation	-2.23091	-1.51072	5/110	3021,8338,8359,8970,85236	H3-3B,H2AC20,H4C1,H2BC11,H2BC12
19_Member	Reactome Gene Sets	R-HSA-2559582	Senescence-Associated Secretory Phenotype (SASP)	-2.19829	-1.48386	5/112	3021,8338,8359,8970,85236	H3-3B,H2AC20,H4C1,H2BC11,H2BC12
19_Member	Reactome Gene Sets	R-HSA-9610379	HCMV Late Events	-2.13516	-1.43126	5/116	8338,8359,8970,9631,85236	H2AC20,H4C1,H2BC11,NUP155,H2BC12
19_Member	GO Biological Processes	GO:0000183	chromatin silencing at rDNA	-2.08434	-1.38932	3/40	3021,8359,8467	H3-3B,H4C1,SMARCA5
19_Member	Reactome Gene Sets	R-HSA-8852135	Protein ubiquitination	-2.03198	-1.34537	4/79	5591,6596,8970,85236	PRKDC,HLTF,H2BC11,H2BC12
20_Summary	GO Biological Processes	GO:0006302	double-strand break repair	-19.3208	-17.4557	29/267	142,1653,2521,2547,3980,4361,4683,5591,6117,6118,6421,7486,7515,7520,7913,8359,9112,9656,10038,10111,11284,23028,27339,54617,54840,55775,79913,85456,93973,86,3838,4798,7153,7155,8607,10189,10856,51377,5423,5976,6601,7158,10155	PARP1,DDX1,FUS,XRCC6,LIG3,MRE11,NBN,PRKDC,RPA1,RPA2,SFPQ,WRN,XRCC1,XRCC5,DEK,H4C1,MTA1,MDC1,PARP2,RAD50,PNKP,KDM1A,PRPF19,INO80,APTX,TDP1,ACTR5,TNKS1BP1,ACTR8,ACTL6A,KPNA2,NFRKB,TOP2A,TOP2B,RUVBL1,ALYREF,RUVBL2,UCHL5,POLB,UPF1,SMARCC2,TP53BP1,TRIM28
20_Member	GO Biological Processes	GO:0006302	double-strand break repair	-19.3208	-17.4557	29/267	142,1653,2521,2547,3980,4361,4683,5591,6117,6118,6421,7486,7515,7520,7913,8359,9112,9656,10038,10111,11284,23028,27339,54617,54840,55775,79913,85456,93973	PARP1,DDX1,FUS,XRCC6,LIG3,MRE11,NBN,PRKDC,RPA1,RPA2,SFPQ,WRN,XRCC1,XRCC5,DEK,H4C1,MTA1,MDC1,PARP2,RAD50,PNKP,KDM1A,PRPF19,INO80,APTX,TDP1,ACTR5,TNKS1BP1,ACTR8
20_Member	GO Biological Processes	GO:0006310	DNA recombination	-15.9227	-14.169	27/300	86,142,2521,2547,3838,3980,4361,4683,4798,5591,6117,6118,6421,7153,7155,7486,7515,7520,8607,10111,10189,10856,23028,51377,54617,79913,93973	ACTL6A,PARP1,FUS,XRCC6,KPNA2,LIG3,MRE11,NBN,NFRKB,PRKDC,RPA1,RPA2,SFPQ,TOP2A,TOP2B,WRN,XRCC1,XRCC5,RUVBL1,RAD50,ALYREF,RUVBL2,KDM1A,UCHL5,INO80,ACTR5,ACTR8
20_Member	WikiPathways	WP4016	DNA IR-damage and cellular response via ATR	-12.9969	-11.3363	14/80	142,4361,5423,5591,5976,6117,6118,6601,7158,7486,7520,10111,10155,55775	PARP1,MRE11,POLB,PRKDC,UPF1,RPA1,RPA2,SMARCC2,TP53BP1,WRN,XRCC5,RAD50,TRIM28,TDP1
20_Member	GO Biological Processes	GO:0000724	double-strand break repair via homologous recombination	-8.23145	-6.84112	13/137	142,2521,3980,4361,4683,6117,6118,6421,7486,7515,10111,23028,54617	PARP1,FUS,LIG3,MRE11,NBN,RPA1,RPA2,SFPQ,WRN,XRCC1,RAD50,KDM1A,INO80
20_Member	GO Biological Processes	GO:0000725	recombinational repair	-8.1546	-6.77216	13/139	142,2521,3980,4361,4683,6117,6118,6421,7486,7515,10111,23028,54617	PARP1,FUS,LIG3,MRE11,NBN,RPA1,RPA2,SFPQ,WRN,XRCC1,RAD50,KDM1A,INO80
20_Member	GO Biological Processes	GO:0000018	regulation of DNA recombination	-5.80829	-4.67881	9/105	142,2521,4361,6118,7158,7486,10111,10189,23028	PARP1,FUS,MRE11,RPA2,TP53BP1,WRN,RAD50,ALYREF,KDM1A
20_Member	GO Biological Processes	GO:0010569	regulation of double-strand break repair via homologous recombination	-3.9032	-2.96841	5/47	142,2521,6118,7158,23028	PARP1,FUS,RPA2,TP53BP1,KDM1A
20_Member	GO Biological Processes	GO:0045911	positive regulation of DNA recombination	-2.88054	-2.07406	4/46	142,2521,7158,7486	PARP1,FUS,TP53BP1,WRN
